# Supplementary material for: Reperfusion After Fibrinolytic Therapy (RAFT): An open-label, multi-centre, randomised controlled trial of bivalirudin versus heparin in rescue percutaneous coronary intervention
Source: PLoS One. 2021 Oct 26;16(10):e0259148. doi: 10.1371/journal.pone.0259148 (PMC8547635; doi:10.1371/journal.pone.0259148)
Supplement: S3 File — RAFT trial dataset. (XLSX) [file pone.0259148.s004.xlsx]

## Sheet: Randomised
Bivalirudin	Age	Gender_F1_M0	BMI	Hypertension	Diabetes	Dyslipidaemia	Smoker	FH	Previous_MI	Previous_PCI	Previous_CABG	Previous_Stroke	Pre_Hospital_Fibrinolysis	Cardiogenic_Shock_Pre_PCI	Cardiac_Arrest	Highest_Killip_Class	Killip_1	Killip_2	Killip_3	Killip_4	Baseline_Hb	Baseline_eGFR	Radial	LAD1_Cx2_RCA3_LM4_G5	Conservative0_PCI1_CABG2	POBA1_BMS2_DES3_BMSDES4_Failed5	Stent	Baseline_TIMI_Flow	TIMI_Flow_Grade_After_PCI	Upstream_Aspirin	Upstream_Clopidogrel	Upstream_Heparin	Upstream_Enoxaprin	Tirofiban_Planned	Tirofiban_Bail_Out	Abciximab_Planned	Abciximab_Bail_Out	Eptifibatide_Planned	Eptifibatide_Bail_Out	Discharge_Aspirin	Discharge_Clopidogrel	Discharge_Prasugrel	Discharge_Anticoagulant	Discharge_BB	Discharge_Statin	Discharge_ACE	Discharge_ARB	Discharge_Diuretic	Days_Bleeding_Death_FU
1	75	0	28.3447	0	0	0	0	0	0	0	0	0	0	0	0	1	1	0	0	0	170	37	0	3	2	1	0	3	3	1	1	0	0	0	0	0	0	0	0	1	0	0	0	1	0	0	0	1	11
0	62	0	31.5559	1	0	1	0	0	0	0	0	0	0	0	0	1	1	0	0	0	138	34	0	3	0	0	0	3	3	1	1	1	0	0	1	0	0	0	0	1	1	0	0	1	1	0	1	0	92
1	53	0	28.3419	1	1	0	0	0	0	0	0	0	0	0	0	1	1	0	0	0	150	60	0	3	1	3	1	1	3	1	1	0	1	0	0	0	0	0	0	1	1	0	0	1	1	0	1	0	90
1	55	0	32.6905	1	0	0	1	0	0	0	0	0	0	0	1	2	0	1	0	0	159	60	0	1	1	3	1	1	2	1	1	0	0	0	0	0	0	0	0	1	1	0	0	1	1	1	0	0	92
1	61	0	25.8806	1	1	1	0	0	0	0	0	0	0	0	0	1	1	0	0	0	140	60	0	1	1	3	1	0	3	1	1	0	0	0	0	0	0	0	0	1	1	0	0	1	1	1	0	0	91
1	84	1	14.7161	1	0	1	0	1	0	0	0	0	0	0	0	1	1	0	0	0	140	52	0	3	1	2	1	2	2	1	1	0	0	0	0	0	0	0	0	1	1	0	0	1	1	0	1	0	0
1	45	0	26.2507	0	0	1	0	1	0	0	0	0	0	0	0	1	1	0	0	0	148	60	0	1	1	3	1	2	3	1	1	0	0	0	0	0	0	0	0	1	1	0	0	1	1	1	0	0	92
0	50	0	24.0238	0	0	0	1	0	0	0	0	0	0	0	0	1	1	0	0	0	162	60	0	3	1	2	1	2	3	1	1	1	0	1	0	0	0	0	0	1	1	0	0	1	1	0	0	0	92
0	52	0	23.7954	1	0	1	1	0	1	1	0	0	0	0	0	1	1	0	0	0	150	60	0	3	1	2	1	2	3	1	1	1	0	0	1	0	0	0	0	1	1	0	0	0	1	1	0	0	92
1	53	1	36.7187	0	1	1	0	0	0	0	0	0	0	0	0	1	1	0	0	0	122	60	0	2	1	3	1	1	3	1	1	0	0	0	0	0	0	0	0	1	1	0	0	1	1	0	0	0	94
1	46	0	40.7712	1	0	1	1	0	0	0	0	0	0	0	0	1	1	0	0	0	175	60	0	3	1	3	1	3	3	1	1	0	0	0	0	0	0	0	0	1	1	0	1	1	1	1	0	1	50
0	40	0	23.4375	1	1	1	1	0	1	1	0	0	0	0	0	1	1	0	0	0	124	NA	0	3	1	2	1	3	3	1	1	1	0	0	0	0	0	0	0	1	1	0	1	0	1	0	0	0	102
0	67	0	31.5617	0	0	0	0	0	0	0	0	0	0	0	0	1	1	0	0	0	164	60	0	1	2	1	0	3	0	1	1	1	0	0	1	0	0	0	0	1	0	0	0	1	1	1	0	0	91
0	56	0	28.3419	0	0	0	0	0	0	0	0	0	0	0	0	1	1	0	0	0	138	60	0	3	1	2	1	3	3	1	1	1	0	1	0	0	0	0	0	1	1	0	1	1	1	0	0	0	100
0	62	0	26.449	0	0	0	1	0	0	0	0	0	0	0	0	1	1	0	0	0	162	60	0	3	1	2	1	2	3	1	1	1	0	1	0	0	0	0	0	1	1	0	0	1	1	1	0	0	100
0	59	0	29.321	0	0	0	1	0	0	0	0	0	0	0	0	1	1	0	0	0	144	60	0	3	1	0	0	3	3	1	1	1	0	0	0	0	0	0	0	1	1	0	1	1	1	1	0	0	118
1	73	0	25.6055	1	0	0	1	0	0	0	0	0	0	0	0	1	1	0	0	0	141	60	0	1	1	2	1	3	3	1	1	0	0	0	0	0	0	0	0	1	1	0	1	1	1	0	0	0	92
1	67	0	28.0404	1	1	1	0	0	0	0	0	0	0	0	0	1	1	0	0	0	155	60	0	3	1	2	1	1	3	1	1	0	0	0	0	0	0	0	0	1	0	1	1	1	1	1	0	0	108
0	68	1	31.2386	1	0	0	1	0	0	0	0	0	0	0	0	2	0	1	0	0	174	60	0	3	1	3	1	1	3	1	1	1	0	0	0	0	0	0	0	1	1	0	0	1	1	1	0	0	96
0	66	0	29.4118	0	0	0	1	1	0	0	0	0	0	0	0	2	0	1	0	0	153	60	0	3	1	3	1	2	3	1	1	1	0	0	1	0	0	0	0	1	1	0	0	1	1	1	1	0	103
1	65	0	29.3878	1	0	0	1	0	0	0	0	0	0	0	0	1	1	0	0	0	178	60	0	1	1	3	1	1	3	1	1	0	0	0	0	0	0	0	0	1	0	1	0	1	1	0	0	0	90
0	61	0	36.2449	0	0	1	0	1	0	0	0	0	0	0	0	1	1	0	0	0	152	60	0	3	1	2	1	3	3	1	1	1	1	0	0	0	0	0	0	1	1	0	0	1	1	1	0	0	92
1	55	1	36.6115	1	1	0	1	0	0	0	0	0	0	0	0	1	1	0	0	0	173	60	0	1	1	3	1	1	3	1	1	0	0	0	0	0	0	0	0	1	0	0	1	0	0	1	0	1	177
1	76	0	22.0932	0	1	0	0	0	0	0	0	0	0	0	0	1	1	0	0	0	131	39	0	3	1	2	1	3	3	1	1	0	0	0	0	0	0	0	0	1	1	0	NA	NA	NA	NA	NA	NA	137
0	76	0	24.2513	1	0	0	0	0	0	0	0	0	0	0	0	1	1	0	0	0	146	58	0	3	1	2	1	0	3	1	1	1	0	0	0	0	0	0	0	1	1	0	0	1	1	1	0	0	106
0	73	0	28.3675	1	0	1	0	0	1	1	0	0	0	0	0	2	0	1	0	0	162	NA	0	1	2	0	0	2	2	1	1	1	0	0	1	0	0	0	0	1	0	0	1	1	1	1	0	1	2
1	64	0	26.8464	1	1	0	0	0	0	0	0	0	0	0	0	1	1	0	0	0	155	90	0	3	1	2	1	0	2	1	1	0	0	0	0	0	0	0	0	1	0	0	1	1	1	0	0	0	93
1	71	0	24.5675	1	0	0	0	0	0	1	1	0	0	0	0	1	1	0	0	0	126	49	0	5	1	2	1	0	3	1	1	0	0	0	0	0	0	0	0	1	1	0	1	1	1	1	0	0	87
1	73	0	28.0864	0	0	0	0	0	0	0	0	0	0	0	0	1	1	0	0	0	163	41	0	1	1	3	1	0	3	1	1	0	1	0	0	0	0	0	0	1	1	0	1	1	1	0	1	0	92
1	61	0	27.4348	1	1	1	1	0	0	0	0	0	0	0	0	1	1	0	0	0	154	80	0	1	1	3	1	2	3	1	1	0	0	0	0	0	0	0	0	1	1	0	0	1	1	1	0	0	83
0	51	0	28.3848	1	0	1	0	1	0	0	0	0	0	0	0	1	1	0	0	0	151	90	1	2	1	3	1	0	3	1	1	1	0	0	0	0	0	0	0	1	1	0	0	1	1	1	0	0	83
0	65	0	38.196	0	1	0	1	0	0	0	0	0	0	0	0	1	1	0	0	0	201	74	1	2	1	2	1	2	3	1	1	1	0	0	1	0	0	0	0	1	1	0	0	1	1	1	0	0	92
0	67	0	28.7197	1	0	0	1	0	0	0	0	0	0	0	0	1	1	0	0	0	166	70	0	1	1	2	1	1	3	1	1	1	0	0	0	0	0	0	0	1	1	0	0	1	1	1	0	0	92
0	60	1	37.1802	1	0	0	1	0	0	0	0	0	0	0	0	1	1	0	0	0	173	77	1	3	1	2	1	3	3	1	1	1	0	0	0	0	0	0	0	1	0	1	0	1	1	1	0	0	90
1	66	0	45.3622	1	1	1	0	0	0	0	0	0	0	0	0	1	1	0	0	0	157	79	1	3	1	2	1	2	3	1	1	0	0	0	0	0	0	0	0	1	1	0	0	1	1	0	0	0	90
0	55	0	34.6021	1	1	0	1	0	0	0	0	0	0	0	0	1	1	0	0	0	179	59	1	1	1	3	1	0	3	1	1	1	0	0	0	0	0	0	0	1	1	0	1	1	1	1	0	0	90
0	73	0	30.9304	1	0	1	0	0	0	0	0	0	0	0	0	1	1	0	0	0	151	NA	1	3	0	0	0	3	3	1	1	1	0	0	0	0	0	0	0	1	0	0	1	0	0	0	0	0	90
0	70	0	37.324	1	0	0	0	0	0	0	0	0	1	0	0	1	1	0	0	0	NA	NA	1	1	1	4	1	1	3	1	1	1	0	0	0	0	0	0	0	1	0	0	1	1	1	1	0	0	90
1	58	1	30.1103	0	0	0	0	0	0	0	0	0	0	0	0	1	1	0	0	0	156	78	0	1	1	3	1	1	3	1	1	0	0	0	0	0	0	0	0	1	1	0	0	1	1	0	0	0	90
0	62	0	31.6991	1	0	1	0	0	0	1	0	0	1	0	0	1	1	0	0	0	166	NA	0	3	0	0	0	3	3	1	1	1	0	0	0	0	0	0	0	1	1	0	0	1	1	0	0	0	89
1	53	0	32.6531	1	1	1	0	1	0	0	0	0	0	0	0	1	1	0	0	0	158	90	1	3	1	3	1	2	3	1	1	0	0	0	0	0	0	0	0	1	1	0	0	0	1	1	0	0	89
0	60	1	21.875	0	1	1	0	0	1	1	0	0	0	0	0	1	1	0	0	0	116	90	0	3	1	3	1	2	3	1	1	1	0	0	0	0	0	0	0	1	1	0	0	1	1	0	1	1	92
1	58	0	27.6817	0	0	0	0	1	0	0	0	0	0	0	0	1	1	0	0	0	172	55	0	1	1	3	1	2	2	1	1	0	1	0	0	0	0	0	0	1	1	0	0	1	1	1	0	1	0
1	64	0	25.2493	0	0	1	1	1	0	0	0	0	1	0	0	1	1	0	0	0	NA	NA	0	3	1	2	1	0	3	1	1	0	1	0	0	0	0	0	0	1	1	0	0	1	1	1	0	0	91
1	51	0	31.0204	0	0	0	1	1	0	0	0	0	1	0	1	1	1	0	0	0	154	NA	1	1	1	3	1	3	3	1	1	0	0	0	0	0	0	0	0	1	1	0	0	1	1	1	0	0	91
0	51	1	36.2505	1	0	0	0	1	0	0	0	0	0	0	0	1	1	0	0	0	144	85	1	1	1	2	1	3	3	1	1	1	0	1	0	0	0	0	0	1	1	0	0	1	1	1	0	0	91
1	62	0	35.9862	0	0	0	0	1	0	0	0	0	0	0	0	1	1	0	0	0	165	83	0	3	1	2	1	1	3	1	1	0	0	0	0	0	0	0	0	1	1	0	0	1	1	1	0	0	108
0	65	0	25.9516	0	1	0	1	0	0	1	0	0	0	0	0	1	1	0	0	0	141	78	1	3	1	2	1	3	3	1	1	1	0	0	0	0	0	0	1	1	1	0	0	0	1	1	0	1	106
1	68	0	28.3675	0	0	0	0	0	0	0	0	0	1	0	0	1	1	0	0	0	160	NA	1	1	1	2	1	2	3	1	1	0	0	0	0	0	0	0	0	1	0	1	0	1	1	0	0	0	102
0	78	0	31.4815	1	0	0	0	1	0	0	0	0	0	0	0	1	1	0	0	0	122	51	1	1	1	3	1	1	3	1	1	1	0	0	0	0	0	0	1	1	1	0	0	0	0	0	0	0	26
0	71	1	34.0136	1	0	0	0	1	0	0	0	0	0	0	0	1	1	0	0	0	150	79	1	1	1	3	1	2	3	1	1	1	0	0	0	0	0	0	0	1	1	0	0	1	1	1	0	0	125
1	55	0	29.3878	1	0	0	1	0	0	0	0	0	0	0	0	1	1	0	0	0	161	90	1	1	1	3	1	1	3	1	1	0	0	0	0	0	0	0	0	1	1	0	0	1	1	1	0	0	93
0	55	0	20.4529	1	0	0	1	1	0	0	0	0	0	0	0	1	1	0	0	0	173	90	1	3	0	0	0	3	3	1	1	1	0	0	0	0	1	0	0	1	1	0	0	1	1	1	0	0	66
1	67	1	32.6608	1	0	0	0	1	0	0	0	0	1	0	0	1	1	0	0	0	141	NA	1	1	1	3	1	1	3	1	1	0	0	0	0	0	0	0	0	1	1	0	0	1	1	0	1	1	94
0	76	0	34.8944	1	0	0	1	0	0	0	0	0	0	0	1	1	1	0	0	0	145	NA	0	2	1	2	1	1	2	1	1	1	0	0	0	0	0	0	0	1	1	0	0	1	0	0	0	1	93
1	66	1	35.1562	1	1	1	0	0	0	0	0	0	0	0	0	1	1	0	0	0	114	45	1	1	1	3	1	3	3	1	1	0	0	0	0	0	1	0	0	1	0	1	1	0	1	1	0	1	93
1	62	0	31.2026	0	0	0	0	0	0	0	0	0	0	0	1	1	1	0	0	0	147	70	1	1	1	5	0	0	0	1	1	0	0	0	0	0	0	0	0	1	1	0	0	1	1	1	0	1	92
0	63	0	26.2649	1	0	0	0	0	0	0	0	0	0	0	0	1	1	0	0	0	NA	83	1	3	1	3	1	1	2	1	1	1	0	0	0	0	0	0	0	1	1	0	0	1	1	1	0	0	92
0	66	0	23.7654	0	0	0	0	0	0	0	0	0	0	0	0	1	1	0	0	0	157	97	1	1	1	3	1	2	3	1	1	1	0	0	0	0	0	0	1	1	1	0	0	1	1	0	0	0	96
0	56	1	33.3866	1	0	0	1	1	0	0	0	0	0	0	0	1	1	0	0	0	NA	NA	0	3	1	3	1	2	3	1	1	1	0	0	0	0	1	0	0	1	1	0	0	1	1	1	0	0	90
1	66	0	28.9811	1	0	0	1	0	0	0	0	0	0	0	0	1	1	0	0	0	160	89	1	1	1	3	1	3	3	1	1	1	0	1	0	0	0	0	0	1	1	0	0	1	1	1	0	0	95
0	47	0	21.9525	0	0	0	1	1	0	0	0	0	0	0	0	1	1	0	0	0	158	NA	1	1	1	3	1	3	3	1	1	1	1	0	0	0	0	0	1	1	1	0	0	1	1	1	0	0	92
0	47	0	33.3061	0	0	0	0	0	0	0	0	0	0	0	0	1	1	0	0	0	157	78	1	1	1	3	1	0	3	1	1	1	0	0	0	0	1	0	0	1	1	0	0	1	1	1	0	0	89
0	45	0	27.6817	1	0	1	1	0	0	0	0	0	0	0	0	1	1	0	0	0	159	NA	1	2	1	3	1	0	3	1	1	1	0	0	0	0	1	0	0	1	1	0	0	1	1	1	0	0	96
1	47	0	26.5118	0	0	1	1	0	0	0	0	0	1	0	0	1	1	0	0	0	191	NA	1	3	1	3	1	3	3	1	1	0	0	0	0	0	0	0	0	1	1	0	0	1	1	0	0	0	91
0	76	0	25.3934	1	0	0	0	1	0	0	0	0	0	0	0	1	1	0	0	0	133	NA	1	1	1	3	1	1	3	1	1	1	0	0	0	0	0	0	1	1	1	0	0	1	1	0	0	0	99
1	67	0	26.2976	0	0	0	1	0	0	0	0	0	0	0	0	1	1	0	0	0	153	90	0	2	1	1	0	3	3	1	1	0	0	0	0	0	0	0	0	1	0	0	1	1	1	0	0	0	92
1	88	1	23.2335	1	1	1	0	1	0	0	0	0	0	0	0	1	1	0	0	0	123	42	0	1	0	0	0	2	0	1	1	0	0	0	0	0	0	0	0	0	0	0	0	0	0	0	0	0	0
1	53	1	48.8889	1	0	1	1	0	0	0	0	0	0	0	0	1	1	0	0	0	141	NA	1	3	1	2	1	1	3	1	1	0	0	0	0	0	0	0	0	1	1	0	0	1	1	0	1	0	104
1	66	0	28.3675	1	1	1	0	0	0	0	0	0	0	0	0	1	1	0	0	0	122	NA	1	3	1	2	1	1	2	1	1	0	0	0	0	0	0	0	0	1	1	0	0	1	1	1	0	0	13
1	77	1	35.1562	1	0	1	0	1	0	0	0	0	0	0	0	1	1	0	0	0	136	42	1	3	1	2	1	3	3	1	1	0	0	0	0	0	0	0	0	1	1	0	0	1	1	0	0	0	93
0	77	0	27.7778	1	1	0	0	1	0	0	0	0	0	0	1	1	1	0	0	0	124	NA	1	1	1	2	1	1	3	1	1	1	0	0	0	0	1	0	0	1	1	0	0	1	1	1	0	1	94
0	54	0	33.0237	1	0	1	0	1	0	0	0	0	0	0	0	2	0	1	0	0	165	60	1	1	2	0	0	2	2	1	1	1	1	0	0	0	0	0	0	1	0	0	0	0	1	1	0	0	10
1	84	1	22.8928	1	0	0	0	0	0	0	0	0	0	0	0	1	1	0	0	0	122	60	1	1	1	1	0	0	0	1	1	0	0	0	0	0	0	0	0	0	1	0	0	1	1	1	0	0	1
1	71	0	27.7551	1	0	1	1	1	0	0	0	0	0	0	0	1	1	0	0	0	169	60	1	3	1	2	1	2	2	1	1	0	0	0	0	0	0	0	0	1	1	0	0	1	1	1	0	0	85
1	65	0	26.9896	0	0	0	0	0	0	0	0	0	0	0	0	1	1	0	0	0	163	87	0	1	1	3	1	2	3	1	1	0	0	0	0	0	0	0	0	1	1	0	1	1	1	1	1	0	89
0	67	1	30.8012	0	0	0	0	1	0	0	0	0	0	0	0	1	1	0	0	0	141	56	1	3	1	2	1	3	3	1	1	1	0	0	0	0	1	0	0	1	0	0	0	1	1	1	0	0	106
0	54	0	25.3515	0	1	0	1	1	0	0	0	0	1	0	0	1	1	0	0	0	144	NA	1	1	1	3	1	3	3	1	1	1	0	0	0	0	0	0	0	1	1	0	0	1	1	1	0	0	97
1	59	0	31.7956	0	0	0	1	1	0	0	0	0	1	0	0	1	1	0	0	0	151	NA	1	1	1	3	1	3	3	1	1	0	0	0	0	0	0	0	0	1	1	0	0	1	1	1	0	0	105
0	70	0	25	0	0	1	0	0	1	1	0	0	0	0	0	2	0	1	0	0	144	67	0	1	1	3	1	1	3	1	1	0	1	0	0	0	0	0	0	1	1	0	0	1	0	1	0	1	94
1	52	1	27.3437	1	1	1	0	0	0	0	0	0	0	0	0	1	1	0	0	0	130	90	1	1	1	3	1	1	3	1	1	0	0	0	0	0	0	0	0	1	1	0	0	1	1	1	0	0	111
1	59	1	32.7919	1	0	1	1	0	0	0	0	0	0	0	0	1	1	0	0	0	129	NA	0	1	1	3	1	3	3	1	1	0	0	0	0	0	0	0	0	1	1	0	0	1	1	1	0	0	93
0	76	0	27.1314	0	0	0	0	0	0	0	0	0	1	0	1	1	1	0	0	0	150	NA	1	3	1	2	1	0	3	1	1	1	0	0	0	0	1	0	0	1	1	1	0	0	1	1	0	1	0
[truncated: 54 more columns]

## Sheet: Non-randomised
Bivalirudin	Age	Gender_F1_M0	BMI	Hypertension	Diabetes	Dyslipidaemia	Smoker	FH	Previous_MI	Previous_PCI	Previous_CABG	Previous_Stroke	Prehospital_Thrombolysis	Cardiogenic_Shock_PrePCI	Killip_1	Killip_2	Killip_3	Killip_4	Symptom_Onset_To_Lytic	Symptom_Onset_To_Device	FMC_to_Lytic	FMC_To_Device	Radial	Culprit_LAD1_LCx2_RCA3_LM4_G5	PCI_Performed	Stent_Type_BMS1_DES2_Nil0	Stent_DES	Stent_BMS	POBA	GPIIb_IIIa_Inhibitor_Use	GPI_T1_A2	Upstream_Enoxaparin	Upstream_P2Y12	Baseline_TIMI_Flow	TIMI_Flow_Grade_After_PCI	Day90_AnyAcuity	Day90_Acuity_Major1_Minor2	Day90_Acuity_Major	Day90_Acuity_Minor	Day90_TIMI_Major1_Minor2_Minimal3	Day90_TIMI_Major	Day90_TIMI_Minor	Day90_TIMI_Min	Day90_ICH	Day90_Transfusion	Day90_Death	Day90_Stroke	Day90_MI	Day90_ST
0	56	0	26.3	1	0	0	1	1	0	0	0	0	0	0	1	0	0	0	90	260	5	175	0	1	1	1	0	1	0	1	1	0	Clopidogrel	3	3	1	2	0	1	3	0	0	1	0	0	0	0	0	0
0	58	1	30.1	1	0	0	0	0	1	0	0	0	0	0	1	0	0	0	69	216	30	177	0	1	1	1	0	1	0	1	2	0	Clopidogrel	2	3	0	0	0	0	0	0	0	0	0	0	0	0	0	0
0	52	0	34	0	0	0	0	0	0	0	0	0	0	0	1	0	0	0	96	236	40	180	0	1	1	2	1	0	0	1	1	0	Clopidogrel	0	1	1	2	0	1	3	0	0	1	0	0	0	0	0	0
0	71	0	25.8	1	0	0	0	0	0	0	0	0	0	0	1	0	0	0	230	363	18	151	0	1	1	1	0	1	0	1	1	0	Clopidogrel	3	3	0	0	0	0	0	0	0	0	0	0	0	0	0	0
0	44	0		0	0	0	1	0	0	0	0	0	0	0	1	0	0	0	88	240	39	191	0	1	1	1	0	1	0	1	1	0	Clopidogrel	2	3	0	0	0	0	0	0	0	0	0	0	0	0	0	0
0	70	1		1	0	0	0	1	0	0	0	0	0	0	1	0	0	0	130	330	70	270	0	1	1	1	0	1	0	1	1	0	Clopidogrel	3	3	0	0	0	0	0	0	0	0	0	0	0	0	0	0
0	41	0	33.2	1	0	1	1	1	0	0	0	0	0	0	0	1	0	0	585	945	60	420	0	1	1	1	0	1	0	1	2	0	Clopidogrel	2	3	0	0	0	0	0	0	0	0	0	0	0	0	0	0
0	64	0	29.4	1	0	1	1	1	0	0	0	0	0	0	1	0	0	0	73	222	27	176	0	3	1	1	0	1	0	0	0	0	Clopidogrel	1	3	1	2	0	1	3	0	0	1	0	0	0	0	0	0
0	56	0	30.8	1	0	0	1	1	0	0	0	0	0	0	1	0	0	0	535	775	87	327	0	1	1	1	0	1	0	1	1	0	Clopidogrel	1	3	1	2	0	1	3	0	0	1	0	0	0	0	0	0
0	60	1	27.5	1	0	1	1	0	0	0	0	0	0	0	0	1	0	0	112	444	28	360	0	3	1	1	0	1	0	1	1	0	Clopidogrel	1	3	0	0	0	0	0	0	0	0	0	0	0	0	0	0
0	57	1	35	1	0	0	0	0	0	0	0	0	0	1	0	0	0	1	80	305	16	241	0	1	1	0	0	0	1	0	0	0	Prasugrel	0	0	1	1	1	0	1	1	0	0	0	1	1	0	0	0
0	55	0	23.4	0	0	1	1	0	0	0	0	0	0	0	0	1	0	0		735		210	0	3	1	1	0	1	0	1	1	0	Clopidogrel	3	3	0	0	0	0	0	0	0	0	0	0	0	0	0	0
0	65	0	28.4	0	0	1	0	0	0	0	0	0	1	0	1	0	0	0	50	240			0	3	1	1	0	1	0	0	0	1	Clopidogrel	1	3	0	0	0	0	0	0	0	0	0	0	0	0	0	0
0	67	0	27.1	0	0	0	0	0	0	0	0	0	0	0	1	0	0	0		158			0	1	1	1	0	1	0	0	0	0	Clopidogrel	1	3	0	0	0	0	0	0	0	0	0	0	0	0	0	0
1	75	0		0	0	0	0	0	0	0	0	0	0	0	1	0	0	0	84	330	23	269	0	1	1	2	1	0	0	0	0	0	Clopidogrel	2	2	0	0	0	0	0	0	0	0	0	0	0	0	0	0
0	56	1	51.9	1	1	1	0	0	0	0	0	0	0	0	0	1	0	0	64	315	32	283	0	1	1	2	1	0	0	1	1	0	Clopidogrel	0	1	1	1	1	0	2	0	1	0	0	0	0	0	0	0
0	74	0		1	0	1	0	0	0	0	0	0	0	0	1	0	0	0	125	475	49	399	0	1	1	1	0	1	0	0	0	0	Clopidogrel	3	3	1	2	0	1	3	0	0	1	0	0	0	0	0	0
0	47	0		0	0	1	0	0	1	0	0	0	0	0	1	0	0	0	190	405	62	277	0	1	1	1	0	1	0	1	1	0	Clopidogrel	2	3	0	0	0	0	0	0	0	0	0	0	0	0	0	0
0	61	0	26.1	0	1	0	1	0	0	0	0	0	0	0	1	0	0	0	51	267	23	239	0	3	1	1	0	1	0	1	2	0	Clopidogrel	0	3	0	0	0	0	0	0	0	0	0	0	0	0	0	0
0	55	0	25.2	1	1	1	1	0	0	0	0	0	0	0	1	0	0	0	467	629	80	242	1	3	1	2	1	0	0	0	0	0	Clopidogrel	3	3	0	0	0	0	0	0	0	0	0	0	0	0	0	0
0	46	0	20.8	1	0	0	1	0	0	0	0	0	0	0	1	0	0	0	120	331	23	234	0	1	1	2	1	0	0	0	0	0	Clopidogrel	3	3	1	2	0	1	3	0	0	1	0	0	0	0	0	0
0	53	0		1	1	0	0	0	0	0	0	0	0	0	1	0	0	0	199	385	44	230	0	1	1	1	0	1	0	0	0	0	Clopidogrel	2	3	0	0	0	0	0	0	0	0	0	0	0	0	0	0
0	62	1		1	0	1	0	1	0	0	0	0	0	0	1	0	0	0	36	427	14	405	0	1	1	2	1	0	0	1	1	0	Clopidogrel	3	2	1	2	0	1	3	0	0	1	0	0	0	0	0	0
0	82	1	27.6	1	0	1	0	0	0	0	0	0	0	0	0	1	0	0	90	245	31	186	0	1	1	0	0	0	1	1	1	0	Clopidogrel	0	3	0	0	0	0	0	0	0	0	0	0	0	0	0	0
0	58	0	25.8	0	0	0	0	0	1	1	0	0	0	1	0	0	0	1	30	260	20	250	0	1	1	2	1	0	0	1	1	0	Clopidogrel	0	1	0	0	0	0	0	0	0	0	0	0	0	0	0	0
0	52	0	26.3	1	1	1	0	0	0	0	0	0	0	1	0	0	0	1	78	262	27	211	0	1	1	2	1	0	0	1	1	0	Clopidogrel	3	3	0	0	0	0	0	0	0	0	0	0	0	0	0	0
0	54	0	24.2	0	0	0	1	1	0	0	0	0	0	0	1	0	0	0	178	335	35	192	1	1	1	2	1	0	0	0	0	0	Clopidogrel	2	3	0	0	0	0	0	0	0	0	0	0	0	0	0	0
0	59	0		0	0	0	1	0	0	0	0	0	0	0	1	0	0	0	175	407	37	269	1	3	1	1	0	1	0	1	1	0	Clopidogrel	2	3	0	0	0	0	0	0	0	0	0	0	0	0	0	0
0	50	0	34.4	0	0	0	1	0	0	0	0	0	0	0	1	0	0	0	190	515	64	389	0	3	1	1	0	1	0	1	1	0	Clopidogrel	2	3	0	0	0	0	0	0	0	0	0	0	0	0	0	0
0	76	0	23.5	1	0	0	0	0	0	1	0	0	0	0	1	0	0	0	60	580	30	550	0	1	1	1	0	1	0	1	1	0	Ticagrelor	1	2	1	2	0	1	3	0	0	1	0	0	0	0	0	0
0	77	0	29.4	1	0	0	0	0	0	0	0	0	0	0	1	0	0	0	84	164	10	90		1	1	2	1	0	0	0	0	0	Clopidogrel	2	3	0	0	0	0	0	0	0	0	0	0	0	0	0	0
0	61	0	28.4	0	0	1	0	1	0	0	0	0	0	0	1	0	0	0	230	564			1	3	1	1	0	1	0	1	1	0	Clopidogrel	2	3	0	0	0	0	0	0	0	0	0	0	0	0	0	0
0	87	1	31.3	1	0	0	0	0	0	1	0	0	0	0	1	0	0	0	275	510	40	275	0	1	1	2	1	0	0	0	0	0	Clopidogrel	3	2	1	1	1	0	2	0	1	0	0	1	1	0	0	0
0	58	0	28.3	0	0	1	0	1	0	0	0	0	0	0	1	0	0	0	42	184	12	154	0	3	1	1	0	1	0	0	0	0	Clopidogrel	0	3	0	0	0	0	0	0	0	0	0	0	0	0	0	0
0	65	0		0	0	0	0	0	0	0	0	0	0	0	1	0	0	0	137	270	6	139	0	1	1	2	1	0	0	1	1	0	Clopidogrel	2	3	1	2	0	1	3	0	0	1	0	0	0	0	0	0
0	53	0		1	0	1	1	0	0	0	0	0	0	0	0	1	0	0	175	371	114	310	1	1	1	1	0	1	0	0	0	0	Clopidogrel	2	3	0	0	0	0	0	0	0	0	0	0	0	0	0	0
0	51	0		0	0	0	0	0	0	0	0	0	0	0	1	0	0	0	111	231	49	169	0	3	1	1	0	1	0	0	0	0	Clopidogrel	3	3	1	2	0	1	3	0	0	1	0	0	0	0	0	0
0	61	1	26	1	0	1	1	0	0	0	0	0	1	1	0	0	0	1	181	360	94	273	0	1	1	2	1	0	0	1	1	1	Clopidogrel	3	3	1	2	0	1	2	0	1	0	0	0	0	0	0	0
0	51	0	34	0	0	0	0	0	1	1	0	0	0	0	1	0	0	0	54	502	34	482	0	1	1	2	1	0	0	0	0	0	Clopidogrel	0	3	0	0	0	0	0	0	0	0	0	0	0	0	0	0
0	57	0	33.6	0	0	1	1	0	0	0	0	0	0	0	1	0	0	0	45	297	25	277	0	3	1	1	0	1	0	1	1	0	Clopidogrel	2	3	0	0	0	0	0	0	0	0	0	0	0	0	0	0
0	70	0	26.1	0	1	1	0	0	1	1	0	0	0	0	1	0	0	0				207	0	1	1	1	0	1	0	1	1	0	Clopidogrel	2	3	0	0	0	0	0	0	0	0	0	0	0	0	0	0
0	50	0	25.9	1	0	1	0	1	0	0	0	0	0	0	1	0	0	0	255	460	124	329	0	1	1	1	0	1	0	1	1	0	Clopidogrel	3	3	0	0	0	0	0	0	0	0	0	0	0	0	0	0
0	49	0	25.4	0	0	0	0	0	0	0	0	0	0	0	1	0	0	0		497		387	0	1	1	2	1	0	0	0	0	0	Clopidogrel	3	3	1	2	0	1	3	0	0	1	0	0	0	0	0	0
0	60	0	28.2	0	0	0	1	1	0	0	0	0	0	0	1	0	0	0	60	155	18	113	0	3	1	1	0	1	0	1	1	0	Clopidogrel	3	2	0	0	0	0	0	0	0	0	0	0	0	0	0	0
0	57	0	19	1	1	1	0	1	0	0	0	0	0	0	1	0	0	0	83	1157	18	1092	0	1	1	1	0	1	0	1	1	0	Clopidogrel	3	3	0	0	0	0	0	0	0	0	0	0	0	0	0	0
0	55	1	30.7	0	0	0	1	1	0	0	0	0	0	0	1	0	0	0	146	360	29	243	0	1	1	2	1	0	0	0	0	0	Clopidogrel	2	3	1	2	0	1	3	0	0	1	0	0	0	0	0	0
0	44	0	26.3	1	0	0	0	0	0	1	0	0	0	1	0	0	0	1	80	885	24	829	0	1	1	0	0	0	1	1	1	0	Clopidogrel	3	3	0	0	0	0	0	0	0	0	0	0	0	0	0	0
0	53	0	28.4	0	0	0	1	1	0	0	0	0	0	0	1	0	0	0	115	377	30	292	0	1	1	2	1	0	0	1	1	0	Clopidogrel	3	3	0	0	0	0	0	0	0	0	0	0	0	0	0	0
0	42	0	29.4	1	0	0	1	0	0	0	0	0	0	0	1	0	0	0	170	478	39	347	0	1	1	2	1	0	0	0	0	0	Clopidogrel	3	3	0	0	0	0	0	0	0	0	0	0	0	0	0	0
0	50	0	18.5	0	0	1	0	1	0	0	0	0	0	0	1	0	0	0	370	971	239	840	1	1	1	2	1	0	0	0	0	0	Clopidogrel	2	3	0	0	0	0	0	0	0	0	0	0	0	0	0	0
0	62	0	26	1	0	1	1	0	0	0	0	0	0	0	1	0	0	0	60	239	5	184	0	3	1	1	0	1	0	1	1	0	Clopidogrel	3	3	1	2	0	1	3	0	0	1	0	0	0	0	0	0
0	60	0	29.4	1	1	0	0	0	0	0	0	0	0	0	1	0	0	0	210	328	47	165	0	1	1	2	1	0	0	0	0	0	Clopidogrel	2	2	0	0	0	0	0	0	0	0	0	0	0	0	0	0
1	71	0	27	1	0	0	0	0	0	1	1	0	0	0	1	0	0	0		1110		312	0	5	1	1	0	1	0	0	0	0	Clopidogrel	0	3	0	0	0	0	0	0	0	0	0	0	0	0	0	0
0	72	0	28.7	1	0	0	0	0	0	0	0	0	1	0	1	0	0	0	320	380	30	90	0	1	1	1	0	1	0	0	0	1	Clopidogrel	1	2	1	2	0	1	2	0	1	0	0	0	0	0	0	0
0	69	0	30.9	0	0	0	1	1	0	0	0	0	0	0	1	0	0	0	137	360	8	231	0	1	1	2	1	0	0	0	0	0	Clopidogrel	2	3	0	0	0	0	0	0	0	0	0	0	0	0	0	0
0	57	1	48.4	1	1	1	0	1	0	0	0	0	1	0	1	0	0	0	64	162	50	148	0	1	1	2	1	0	0	0	0	1	Clopidogrel	1	2	1	2	0	1	2	0	1	0	0	0	1	0	0	0
1	74	1	25.6	1	0	0	0	0	0	0	0	0	1	1	0	0	0	1	110	230	25	165	0	1	1	2	1	0	0	0	0	1	Clopidogrel	2	3	0	0	0	0	0	0	0	0	0	0	0	0	0	0
0	47	1	27.5	0	0	0	1	0	0	0	0	0	1	1	0	0	0	1	58	170	40	142	0	1	1	2	1	0	0	0	0	1	CLopidogrel	2	3	1	1	1	0	2	0	1	0	0	1	0	0	0	0
1	67	1	32.7	1	0	0	0	0	0	0	0	0	1	0	1	0	0	0	60	352	15	308	1	1	1	2	1	0	0	0	0	1	Clopidogrel	0	3	0	0	0	0	0	0	0	0	0	0	0	0	0	0
0	66	0	30	0	0	1	1	0	0	0	0	0	1	0	1	0	0	0	76	180	25	130	0	3	1	1	0	1	0	0	0	1	Clopidogrel	0	3	0	0	0	0	0	0	0	0	0	0	0	0	0	0
1	83	1	19.6	1	0	0	0	0	0	0	0	0	1	0	0	1	0	0	95	303	35	243	0	3	1	2	1	0	0	0	0	1	Clopidogrel	0	3	0	0	0	0	0	0	0	0	0	0	0	0	0	0
0	52	0	33.3	0	0	1	0	0	0	0	0	0	1	0	1	0	0	0	15	195	25	180	1	3	1	1	0	1	0	0	0	1	Clopidogrel	1	3	0	0	0	0	0	0	0	0	0	0	0	0	0	0
1	68	0	28.5	0	0	0	0	0	0	0	0	0	1	0	1	0	0	0	95	505	46	370	1	1	1	1	0	1	0	0	0	1	Clopidogrel	1	3	0	0	0	0	0	0	0	0	0	0	0	0	0	0
0	72	0	31.5	0	0	0	1	0	0	0	0	0	1	0	1	0	0	0	49	200	26	230	1	3	1	2	1	0	0	0	0	1	Clopidogrel	2	3	0	0	0	0	0	0	0	0	0	0	0	0	0	0
0	86	1	26.2	1	0	0	0	0	0	0	0	0	1	0	0	1	0	0	71	255	34	180	1	3	1	1	0	1	0	0	0	1	Clopidogrel	0	3	0	0	0	0	0	0	0	0	0	0	0	0	0	0
0	63	0	66	1	1	1	0	1	0	1	0	0	1	1	0	0	0	1	55	450	30	395	0	2	1	1	0	1	0	0	0	1	Clopidogrel	1	3	0	0	0	0	0	0	0	0	0	0	0	0	0	0
0	58	1	28.6	0	0	1	0	1	0	0	0	0	1	0	0	1	0	0	48	365	37	294	1	3	1	1	0	1	0	0	0	1	Clopidogrel	0	3	0	0	0	0	0	0	0	0	0	0	0	0	0	0
0	41	0	26.2	0	0	0	1	1	0	0	0	0	1	1	0	0	0	1	75	190	13	128	0	1	1	2	1	0	0	1	2	1	Clopidogrel	2	3	1	1	1	0	1	1	0	0	0	1	0	0	0	0
1	78	0	28.1	0	1	0	0	1	0	0	0	0	1	0	0	1	0	0	67	220	17	170	1	1	1	2	1	0	0	0	0	1	Clopidogrel	0	3	0	0	0	0	0	0	0	0	0	0	0	0	0	0
1	67	1	30.4	0	0	1	0	0	0	0	0	0	1	0	0	1	0	0	215	270	36	210	1	1	1	2	1	0	0	0	0	1	Clopidogrel	1	3	1	2	0	1	3	0	0	1	0	0	0	0	0	0
0	74	1	25.4	1	0	0	0	0	0	0	0	0	1	0	1	0	0	0	80	320	25	265	1	3	1	1	0	1	0	0	0	1	Clopidogrel	1	3	0	0	0	0	0	0	0	0	0	0	0	0	0	0
0	46	0	33.6	0	0	0	1	0	0	0	0	0	1	0	1	0	0	0	31	228	13	195	1	1	1	2	1	0	0	0	0	1	Clopidogrel	1	3	0	0	0	0	0	0	0	0	0	0	0	0	0	0
0	48	0	24.7	1	0	0	1	0	0	0	0	0	1	0	1	0	0	0	112	125	60	95	1	2	1	2	1	0	0	0	0	1	Clopidogrel	1	3	0	0	0	0	0	0	0	0	0	0	0	0	0	0
1	42	0	23.5	0	0	1	0	1	0	0	0	0	1	1	0	0	0	1	285	600	70	525	1	1	1	2	1	0	0	0	0	1	Clopidogrel	1	3	0	0	0	0	0	0	0	0	0	0	0	0	0	0
1	56	0	32	1	0	1	1	0	0	0	0	0	1	0	1	0	0	0	62	240	30	200	1	3	1	1	0	1	0	0	0	1	Clopidogrel	2	3	0	0	0	0	0	0	0	0	0	0	0	0	0	0
1	46	0	28.4	0	0	1	1	0	0	0	0	0	1	0	1	0	0	0	79	225	32	178	1	3	1	1	0	1	0	0	0	1	Clopidogrel	2	3	0	0	0	0	0	0	0	0	0	0	0	0	0	0
1	68	0	23.4	0	0	1	0	1	0	0	0	0	1	1	0	0	0	1	32	181	12	171	1	2	1	0	0	0	1	1	2	1	Clopidogrel	1	3	0	0	0	0	0	0	0	0	0	0	0	0	0	0
0	47	0	35.9	0	1	1	1	0	0	1	0	0	1	0	0	1	0	0	290	478	74	262	0	3	1	2	1	0	0	0	0	1	Clopidogrel	0	3	0	0	0	0	0	0	0	0	0	0	0	0	0	0
0	45	0	29.1	0	0	1	1	0	0	0	0	0	1	0	1	0	0	0	65	285	28	257	1	3	1	1	0	1	0	0	0	1	Clopidogrel	0	3	0	0	0	0	0	0	0	0	0	0	0	0	0	0
0	47	0	32.6	0	0	1	1	1	0	0	0	0	1	0	1	0	0	0	58	270	29	241	0	3	1	2	1	0	0	0	0	1	Clopidogrel	2	3	0	0	0	0	0	0	0	0	0	0	0	0	0	0
0	45	1	33.9	1	0	1	1	0	0	0	0	0	1	0	1	0	0	0	51	165	30	150	0	3	1	2	1	0	0	0	0	1	Clopidogrel	0	3	0	0	0	0	0	0	0	0	0	0	0	0	0	0
0	77	0	26	0	0	1	1	1	0	0	0	0	1	0	1	0	0	0	100	300	31	231	0	1	1	2	1	0	0	0	0	1	Clopidogrel	0	3	0	0	0	0	0	0	0	0	0	0	0	0	0	0
0	77	0	24	1	0	0	0	0	0	0	0	0	1	1	0	0	0	1		215	41	145	0	3	1	2	1	0	0	0	0	1	Clopidogrel	0	3	0	0	0	0	0	0	0	0	0	0	0	0	1	1
0	80	0	29	1	0	0	0	0	1	0	0	0	0	1	0	0	0	1	460	950	35	640	0	1	1	1	0	1	0	0	0	0	Clopidogrel	0	3	0	0	0	0	0	0	0	0	0	0	1	0	0	0
1	57	1	23.5	1	1	0	1	1	0	0	0	0	0	0	0	1	0	0	155	360	25	240	1	3	1	2	1	0	0	0	0	0	Clopidogrel	1	3	1	1	1	0	1	1	0	0	1	0	1	1	0	0
1	66	1	25	1	0	0	0	1	0	0	0	0	0	1	0	0	0	1	120	600	80	540	0	4	1	1	0	1	0	0	0	0	Clopidogrel	0	2	0	0	0	0	0	0	0	0	0	0	1	0	0	0
0	85	1	26.2	1	0	0	0	0	0	0	0	0	0	1	0	0	0	1	205	500	180	330	0	1	1	1	0	1	0	0	0	0	Clopidogrel	0	2	0	0	0	0	0	0	0	0	0	0	1	0	0	0
0	63	0	27.3	1	1	0	1	1	0	0	0	0	0	1	0	0	0	1	120	440	24	200	0	4	1	1	0	1	0	1	2	0	Clopidogrel	1	1	0	0	0	0	0	0	0	0	0	1	1	0	0	0
0	53	0	32	0	0	0	0	0	0	0	0	0	0	0	0	0	1	0	60	135	40	120	0	2	1	2	1	0	0	1	2	0	Clopidogrel	1	3	0	0	0	0	0	0	0	0	0	0	1	0	0	0
1	78	0	34	0	0	0	0	0	0	0	0	0	0	1	0	0	0	1	105	300	20	270	0	1	1	2	1	0	0	0	0	0	Clopidogrel	1	1	0	0	0	0	0	0	0	0	0	0	1	0	0	0
0	61	0	31.2	0	0	0	0	0	0	0	0	0	0	0	1	0	0	0	45	640	21	600	1	1	1	0	0	0	1	0	0	0	Clopidogrel	2	2	0	0	0	0	0	0	0	0	0	0	0	0	1	0
0	57	0	27.4	0	0	0	1	1	0	0	0	0	0	0	0	1	0	0	85	360	34	300	1	4	1	2	1	0	0	0	0	0	Clopidogrel	1	3	0	0	0	0	0	0	0	0	0	0	0	0	0	0
0	82	0	28.5	0	0	0	0	0	0	0	0	0	0	0	1	0	0	0	190	450	31	240	1	1	1	2	1	0	0	0	0	0	Clopidogrel	1	3	0	0	0	0	0	0	0	0	0	0	0	0	0	0
0	64	0	30.1	1	0	1	0	0	0	0	0	0	0	0	1	0	0	0	60	420	14	390	1	1	1	2	1	0	0	0	0	0	Clopidogrel	1	3	0	0	0	0	0	0	0	0	0	0	0	0	0	0
0	56	0	44	1	0	1	0	0	0	0	0	0	0	0	0	1	0	0	250	1040	61	900	1	1	1	1	0	1	0	0	0	0	Clopidogrel	0	3	0	0	0	0	0	0	0	0	0	0	0	0	0	0
0	76	0	30	1	1	1	1	0	0	0	0	0	0	0	0	1	0	0	45	500	22	450	1	2	1	1	0	1	0	0	0	0	Clopidogrel	1	3	0	0	0	0	0	0	0	0	0	0	0	0	0	0
0	45	0	29.3	0	0	0	1	0	0	0	0	0	0	1	0	0	0	1	250	780	44	600	1	1	1	0	0	0	1	1	2	0	Clopidogrel	0	2	0	0	0	0	0	0	0	0	0	0	0	0	0	0
1	46	0	24	0	0	0	1	1	0	0	0	0	0	0	1	0	0	0	45	250	23	185	1	4	1	2	1	0	0	0	0	0	Clopidogrel	2	3	0	0	0	0	0	0	0	0	0	0	0	0	0	0
0	74	0	34	0	0	0	1	0	0	0	0	0	0	0	1	0	0	0	60	185	14	120	1	2	1	1	0	1	0	1	2	0	Clopidogrel	1	3	0	0	0	0	0	0	0	0	0	0	0	0	0	0
0	59	0	23.9	0	0	0	1	0	0	0	0	0	0	0	1	0	0	0	400	1050	32	900	1	1	1	2	1	0	0	1	2	0	Clopidogrel	1	3	0	0	0	0	0	0	0	0	0	0	0	0	0	0
1	66	0	27	0	0	0	1	0	0	0	0	0	0	0	0	1	0	0	40	570	14	540	1	1	1	2	1	0	0	0	0	0	Clopidogrel	1	3	0	0	0	0	0	0	0	0	0	0	0	0	0	0
0	55	0	32	0	0	0	1	1	0	0	0	0	0	0	1	0	0	0	160	420	91	280	1	4	1	2	1	0	0	1	2	0	Clopidogrel	1	3	0	0	0	0	0	0	0	0	0	0	0	0	0	0
0	73	0	35.9	0	1	0	0	1	0	0	0	1	0	0	1	0	0	0	90	360	32	330	0	1	1	2	1	0	0	1	2	0	Clopidogrel	1	3	0	0	0	0	0	0	0	0	0	0	0	0	0	0
0	60	0	28.5	1	1	0	1	1	0	0	0	0	0	0	0	1	0	0	100	780	22	660	1	3	1	1	0	1	0	0	0	0	Clopidogrel	1	3	0	0	0	0	0	0	0	0	0	0	0	0	0	0
0	51	0	27.8	1	0	1	1	0	0	0	0	0	0	0	0	1	0	0	265	520	24	420	1	3	1	1	0	1	0	0	0	0	Prasugrel	1	3	0	0	0	0	0	0	0	0	0	0	0	0	0	0
0	60	0	32.2	1	0	1	1	0	0	0	0	0	0	0	0	1	0	0	90	525	18	330	1	3	1	1	0	1	0	0	0	0	Clopidogrel	1	3	0	0	0	0	0	0	0	0	0	0	1	0	0	0
0	60	1	27	1	1	0	1	0	0	0	0	0	0	0	0	1	0	0	120	660	24	540	1	3	1	1	0	1	0	0	0	0	Clopidogrel	3	3	0	0	0	0	0	0	0	0	0	0	0	0	0	0
1	55	0	32	0	0	0	1	0	0	0	0	0	0	0	0	1	0	0	105	480	42	360	1	1	1	2	1	0	0	1	2	0	Clopidogrel	1	3	0	0	0	0	0	0	0	0	0	0	0	0	0	0
0	53	1	32	1	0	1	0	0	0	0	0	0	0	0	1	0	0	0	200	570	28	300	0	1	1	1	0	1	0	0	0	0	Clopidogrel	1	3	0	0	0	0	0	0	0	0	0	0	0	0	0	0
0	48	0	40.1	1	0	0	0	0	0	0	0	0	0	1	0	0	0	1	60	240	14	120	1	3	1	1	0	1	0	0	0	0	Clopidogrel	1	3	0	0	0	0	0	0	0	0	0	0	0	0	0	0
0	67	0	23.5	0	0	0	0	0	0	0	0	0	0	0	0	1	0	0	60	780	11	720	1	2	1	1	0	1	0	0	0	0	Clopidogrel	1	3	0	0	0	0	0	0	0	0	0	0	0	0	0	0
0	70	0	33	0	1	1	1	0	0	0	0	0	0	0	0	1	0	0	90	570	27	510	1	3	1	1	0	1	0	1	2	0	Clopidogrel	1	3	0	0	0	0	0	0	0	0	0	0	0	0	0	0
1	62	1	24.5	0	1	1	1	0	0	0	0	0	0	0	1	0	0	0	45	300	13	240	0	3	1	2	1	0	0	0	0	0	Clopidogrel	1	3	0	0	0	0	0	0	0	0	0	0	0	0	0	0
1	71	0	22.9	1	0	1	0	0	0	0	0	0	0	0	1	0	0	0	140	240	28	90	1	2	1	0	0	0	1	1	2	0	Clopidogrel	1	3	0	0	0	0	0	0	0	0	0	0	0	0	0	0
1	57	1	38	1	1	0	0	0	0	0	0	0	0	0	1	0	0	0	120	420	35	360	1	3	1	2	1	0	0	0	0	0	Clopidogrel	1	3	0	0	0	0	0	0	0	0	0	0	0	0	0	0
0	46	0	26	1	0	1	1	1	0	0	0	0	0	0	1	0	0	0	45	260	15	200	1	2	1	2	1	0	0	0	0	0	Clopidogrel	1	3	0	0	0	0	0	0	0	0	0	0	0	0	0	0
0	54	0	29.4	1	1	1	1	0	1	1	0	0	0	0	1	0	0	0	85	480	18	420	1	3	1	1	0	1	0	0	0	0	Clopidogrel	1	3	0	0	0	0	0	0	0	0	0	0	0	0	0	0
0	57	0	31	0	0	0	1	0	0	0	0	0	0	0	1	0	0	0	60	480	61	175	1	1	1	2	1	0	0	1	2	0	Clopidogrel	1	3	1	2	0	1	3	0	0	1	0	0	0	0	0	0
0	75	0	32.5	1	0	0	0	1	0	0	0	0	0	0	0	1	0	0	60	235	24	215	0	1	1	1	0	1	0	1	2	0	Clopidogrel	1	3	0	0	0	0	0	0	0	0	0	0	0	0	1	0
0	58	0	31	0	0	0	0	0	0	0	0	0	0	0	1	0	0	0	120	230	15	150	1	1	1	2	1	0	0	1	2	0	Clopidogrel	1	3	0	0	0	0	0	0	0	0	0	0	0	0	0	0
0	47	0	28.1	0	0	0	0	0	0	0	0	0	0	0	1	0	0	0	135	480	25	360	1	2	1	2	1	0	0	0	0	0	Clopidogrel	1	3	0	0	0	0	0	0	0	0	0	0	0	0	0	0
0	78	0	32	1	0	0	0	0	0	0	0	0	0	0	1	0	0	0	120	390	14	360	1	3	1	1	0	1	0	0	0	0	Clopidogrel	1	3	0	0	0	0	0	0	0	0	0	0	0	0	0	0
0	51	0	35.4	0	0	0	0	0	0	0	0	0	0	0	1	0	0	0	190	510	31	360	1	3	1	1	0	1	0	1	2	0	Prasugrel	1	3	0	0	0	0	0	0	0	0	0	0	0	0	0	0
0	75	1	30	1	0	0	0	0	0	0	0	0	0	0	0	1	0	0	300	600	24	540	0	3	1	1	0	1	0	0	0	0	Clopidogrel	1	3	1	2	0	1	2	0	1	0	0	0	0	0	0	0
0	55	0	31	1	0	1	0	1	1	1	1	0	0	0	1	0	0	0	135	350	34	115	1	4	1	2	1	0	0	1	2	0	Clopidogrel	1	3	0	0	0	0	0	0	0	0	0	0	0	0	0	0
1	65	0	28.7	1	0	0	0	0	0	0	0	0	0	0	1	0	0	0	120	510	29	450	0	3	1	2	1	0	0	0	0	0	Clopidogrel	1	3	0	0	0	0	0	0	0	0	0	0	0	0	0	0
1	67	0	33	1	0	0	1	0	0	0	0	0	0	0	1	0	0	0	60	720	18	120	1	1	1	2	1	0	0	0	0	0	Clopidogrel	1	3	0	0	0	0	0	0	0	0	0	0	0	0	0	0
1	47	0	29	1	0	1	0	1	0	0	0	0	0	0	1	0	0	0	240	660	20	300	0	3	1	1	0	1	0	0	0	0	Clopidogrel	1	3	0	0	0	0	0	0	0	0	0	0	0	0	0	0
0	68	1	29	1	0	0	0	0	0	0	0	0	0	0	1	0	0	0	120	640	25	600	1	1	1	1	0	1	0	1	2	0	Clopidogrel	2	3	0	0	0	0	0	0	0	0	0	0	0	0	0	0
0	85	0	26.3	1	0	0	0	0	0	0	0	0	0	0	1	0	0	0	60	225	32	180	1	1	1	2	1	0	0	0	0	0	Clopidogrel	1	3	0	0	0	0	0	0	0	0	0	0	0	0	0	0
0	42	0	30	0	0	0	0	1	0	0	0	0	0	0	1	0	0	0	120	510	47	420	1	1	1	0	0	0	1	0	0	0	Clopidogrel	2	2	0	0	0	0	0	0	0	0	0	0	0	0	0	0
0	51	0	27.8	0	0	0	0	0	0	0	0	0	0	0	1	0	0	0	60	280	18	180	1	1	1	2	1	0	0	1	2	0	Clopidogrel	1	3	0	0	0	0	0	0	0	0	0	0	0	0	0	0
1	67	0	28.5	1	0	1	1	1	1	0	0	0	0	0	1	0	0	0	125	810	10	720	1	1	1	2	1	0	0	0	0	0	Clopidogrel	1	3	0	0	0	0	0	0	0	0	0	0	0	0	0	0
0	75	0	28	0	1	1	0	1	0	0	0	0	0	0	0	0	1	0	60	480	25	300	0	3	1	2	1	0	0	1	2	0	Clopidogrel	1	3	0	0	0	0	0	0	0	0	0	0	0	0	0	0
0	67	0	30.7	1	0	1	1	1	0	0	0	1	0	0	0	1	0	0	240	1020	40	660	0	1	1	1	0	1	0	1	2	0	Clopidogrel	1	3	0	0	0	0	0	0	0	0	0	0	0	0	0	0
[truncated: 19 more columns]

## Sheet: Combined
Randomised1_NonRandomised2	Bivalirudin	Age	Gender_F1_M0	BMI	Hypertension	Diabetes	Dyslipidaemia	Smoker	FH	Previous_MI	Previous_PCI	Previous_CABG	Previous_Stroke	Pre_Hospital_Fibrinolysis	Cardiogenic_Shock_Pre_PCI	Killip_1	Killip_2	Killip_3	Killip_4	Symptom_Onset_To_Lytic	Symptom_Onset_To_Device	FMC_To_Lytic	FMC_To_Device	Radial	LAD1_Cx2_RCA3_LM4_G5	PCI_Performed	Stent	POBA	Baseline_TIMI_Flow	TIMI_Flow_Grade_After_PCI	Upstream_Heparin	Upstream_Enoxaprin	Upstream_P2Y12	GPIIb_IIIa_Inhibitor_Use	Day90_Any_Acuity	Day90_Acuity_Major	Day90_Acuity_Minor	Day90_Any_TIMI	Day90_TIMI_Major	Day90_TIMI_Minor	Day90_TIMI_Min	Day90_ICH	Day90_Transfusion	Day90_Death	Day90_Stroke	Day90_MI	Day90_ST	Day90_TVR	Day90_TVR_PCI
1	1	75	0	28.3447	0	0	0	0	0	0	0	0	0	0	0	1	0	0	0	75	255	23	203	0	3	0	0	1	3	3	0	0	Clopidogrel	0	1	1	0	1	0	1	0	0	1	0	0	0	0	0	0
1	0	62	0	31.5559	1	0	1	0	0	0	0	0	0	0	0	1	0	0	0	186	NA	76	NA	0	3	0	0	0	3	3	1	0	Clopidogrel	1	0	0	0	0	0	0	0	0	0	0	0	0	0	0	0
1	1	53	0	28.3419	1	1	0	0	0	0	0	0	0	0	0	1	0	0	0	275	440	31	196	0	3	1	1	0	1	3	0	1	Clopidogrel	0	0	0	0	0	0	0	0	0	0	0	0	0	0	0	0
1	1	55	0	32.6905	1	0	0	1	0	0	0	0	0	0	0	0	1	0	0	85	267	16	198	0	1	1	1	0	1	2	0	0	Clopidogrel	0	0	0	0	0	0	0	0	0	0	0	0	0	0	0	0
1	1	61	0	25.8806	1	1	1	0	0	0	0	0	0	0	0	1	0	0	0	160	342	33	215	0	1	1	1	0	0	3	0	0	Clopidogrel	0	0	0	0	0	0	0	0	0	0	0	0	0	0	0	0
1	1	84	1	14.7161	1	0	1	0	1	0	0	0	0	0	0	1	0	0	0	168	365	46	243	0	3	1	1	0	2	2	0	0	Clopidogrel	0	1	1	0	1	0	1	0	0	0	0	0	0	0	0	0
1	1	45	0	26.2507	0	0	1	0	1	0	0	0	0	0	0	1	0	0	0	156	390	76	310	0	1	1	1	0	2	3	0	0	Clopidogrel	0	0	0	0	0	0	0	0	0	0	0	0	0	0	0	0
1	0	50	0	24.0238	0	0	0	1	0	0	0	0	0	0	0	1	0	0	0	1170	1362	83	275	0	3	1	1	0	2	3	1	0	Clopidogrel	1	0	0	0	0	0	0	0	0	0	0	0	0	0	0	0
1	0	52	0	23.7954	1	0	1	1	0	1	1	0	0	0	0	1	0	0	0	484	679	16	211	0	3	1	1	0	2	3	1	0	Clopidogrel	1	0	0	0	0	0	0	0	0	0	0	0	0	0	0	0
1	1	53	1	36.7187	0	1	1	0	0	0	0	0	0	0	0	1	0	0	0	377	715	20	358	0	2	1	1	0	1	3	0	0	Clopidogrel	0	0	0	0	0	0	0	0	0	0	0	0	0	0	0	0
1	1	46	0	40.7712	1	0	1	1	0	0	0	0	0	0	0	1	0	0	0	196	502	20	326	0	3	1	1	0	3	3	0	0	Clopidogrel	0	0	0	0	0	0	0	0	0	0	0	0	0	0	0	0
1	0	40	0	23.4375	1	1	1	1	0	1	1	0	0	0	0	1	0	0	0	115	269	30	184	0	3	1	1	0	3	3	1	0	Clopidogrel	0	0	0	0	0	0	0	0	0	0	0	0	0	0	0	0
1	0	67	0	31.5617	0	0	0	0	0	0	0	0	0	0	0	1	0	0	0	100	230	25	155	0	1	0	0	1	3	0	1	0	Clopidogrel	1	0	0	0	0	0	0	0	0	0	0	0	0	0	0	0
1	0	56	0	28.3419	0	0	0	0	0	0	0	0	0	0	0	1	0	0	0	60	280	25	245	0	3	1	1	0	3	3	1	0	Clopidogrel	1	0	0	0	0	0	0	0	0	0	0	0	0	0	0	0
1	0	62	0	26.449	0	0	0	1	0	0	0	0	0	0	0	1	0	0	0	60	244	44	228	0	3	1	1	0	2	3	1	0	Clopidogrel	1	0	0	0	0	0	0	0	0	0	0	0	0	0	0	0
1	0	59	0	29.321	0	0	0	1	0	0	0	0	0	0	0	1	0	0	0	535	NA	10	NA	0	3	1	0	0	3	3	1	0	Clopidogrel	0	0	0	0	0	0	0	0	0	0	0	0	0	0	0	0
1	1	73	0	25.6055	1	0	0	1	0	0	0	0	0	0	0	1	0	0	0	60	900	22	832	0	1	1	1	0	3	3	0	0	Clopidogrel	0	0	0	0	0	0	0	0	0	0	0	0	0	0	0	0
1	1	67	0	28.0404	1	1	1	0	0	0	0	0	0	0	0	1	0	0	0	146	640	34	528	0	3	1	1	0	1	3	0	0	Clopidogrel	0	0	0	0	0	0	0	0	0	0	0	0	0	0	0	0
1	0	68	1	31.2386	1	0	0	1	0	0	0	0	0	0	0	0	1	0	0	150	370	17	237	0	3	1	1	0	1	3	1	0	Clopidogrel	0	0	0	0	0	0	0	0	0	0	0	0	0	0	0	0
1	0	66	0	29.4118	0	0	0	1	1	0	0	0	0	0	0	0	1	0	0	145	326	25	206	0	3	1	1	0	2	3	1	0	Clopidogrel	1	0	0	0	0	0	0	0	0	0	0	0	0	0	0	0
1	1	65	0	29.3878	1	0	0	1	0	0	0	0	0	0	0	1	0	0	0	NA	NA	46	299	0	1	1	1	0	1	3	0	0	Clopidogrel	0	0	0	0	0	0	0	0	0	0	0	0	0	0	0	0
1	0	61	0	36.2449	0	0	1	0	1	0	0	0	0	0	0	1	0	0	0	136	342	39	245	0	3	1	1	0	3	3	1	1	Clopidogrel	0	0	0	0	0	0	0	0	0	0	0	0	0	0	0	0
1	1	55	1	36.6115	1	1	0	1	0	0	0	0	0	0	0	1	0	0	0	222	470	83	331	0	1	1	1	0	1	3	0	0	Clopidogrel	0	0	0	0	0	0	0	0	0	0	0	0	1	1	1	1
1	1	76	0	22.0932	0	1	0	0	0	0	0	0	0	0	0	1	0	0	0	120	434	35	349	0	3	1	1	0	3	3	0	0	Clopidogrel	0	0	0	0	0	0	0	0	0	0	0	0	0	0	0	0
1	0	76	0	24.2513	1	0	0	0	0	0	0	0	0	0	0	1	0	0	0	115	435	23	343	0	3	1	1	0	0	3	1	0	Clopidogrel	0	0	0	0	0	0	0	0	0	0	0	0	0	0	0	0
1	0	73	0	28.3675	1	0	1	0	0	1	1	0	0	0	0	0	1	0	0	212	NA	62	NA	0	1	0	0	0	2	2	1	0	Clopidogrel	1	1	1	0	1	0	0	1	0	1	0	0	0	0	0	0
1	1	64	0	26.8464	1	1	0	0	0	0	0	0	0	0	0	1	0	0	0	102	306	29	233	0	3	1	1	0	0	2	0	0	Clopidogrel	0	0	0	0	0	0	0	0	0	0	0	0	0	0	0	0
1	1	71	0	24.5675	1	0	0	0	0	0	1	1	0	0	0	1	0	0	0	901	1065	103	267	0	5	1	1	0	0	3	0	0	Clopidogrel	0	0	0	0	0	0	0	0	0	0	0	0	0	0	0	0
1	1	73	0	28.0864	0	0	0	0	0	0	0	0	0	0	0	1	0	0	0	303	561	303	561	0	1	1	1	0	0	3	0	1	Clopidogrel	0	0	0	0	0	0	0	0	0	0	0	0	0	0	0	0
1	1	61	0	27.4348	1	1	1	1	0	0	0	0	0	0	0	1	0	0	0	257	398	30	171	0	1	1	1	0	2	3	0	0	Clopidogrel	0	0	0	0	0	0	0	0	0	0	0	0	0	0	0	0
1	0	51	0	28.3848	1	0	1	0	1	0	0	0	0	0	0	1	0	0	0	252	420	28	196	1	2	1	1	0	0	3	1	0	Clopidogrel	0	0	0	0	0	0	0	0	0	0	0	0	0	0	0	0
1	0	65	0	38.196	0	1	0	1	0	0	0	0	0	0	0	1	0	0	0	126	352	36	262	1	2	1	1	0	2	3	1	0	Clopidogrel	1	0	0	0	0	0	0	0	0	0	0	0	0	0	0	0
1	0	67	0	28.7197	1	0	0	1	0	0	0	0	0	0	0	1	0	0	0	368	523	50	205	0	1	1	1	0	1	3	1	0	Clopidogrel	0	0	0	0	0	0	0	0	0	0	0	0	0	0	0	0
1	0	60	1	37.1802	1	0	0	1	0	0	0	0	0	0	0	1	0	0	0	37	240	11	214	1	3	1	1	0	3	3	1	0	Clopidogrel	0	0	0	0	0	0	0	0	0	0	0	0	0	0	0	0
1	1	66	0	45.3622	1	1	1	0	0	0	0	0	0	0	0	1	0	0	0	634	823	72	261	1	3	1	1	0	2	3	0	0	Clopidogrel	0	0	0	0	0	0	0	0	0	0	0	0	0	0	0	0
1	0	55	0	34.6021	1	1	0	1	0	0	0	0	0	0	0	1	0	0	0	88	312	31	255	1	1	1	1	0	0	3	1	0	Clopidogrel	0	0	0	0	0	0	0	0	0	0	0	0	0	0	0	0
1	0	73	0	30.9304	1	0	1	0	0	0	0	0	0	0	0	1	0	0	0	144	NA	80	NA	1	3	0	0	0	3	3	1	0	Clopidogrel	0	0	0	0	0	0	0	0	0	0	0	0	0	0	0	0
1	0	70	0	37.324	1	0	0	0	0	0	0	0	0	1	0	1	0	0	0	140	250	34	144	1	1	1	1	0	1	3	1	0	Clopidogrel	0	0	0	0	0	0	0	0	0	0	0	0	0	0	0	0
1	1	58	1	30.1103	0	0	0	0	0	0	0	0	0	0	0	1	0	0	0	722	955	112	345	0	1	1	1	0	1	3	0	0	Clopidogrel	0	0	0	0	0	0	0	0	0	0	0	0	0	0	0	0
1	0	62	0	31.6991	1	0	1	0	0	0	1	0	0	1	0	1	0	0	0	120	NA	765	NA	0	3	0	0	0	3	3	1	0	Clopidogrel	0	0	0	0	0	0	0	0	0	0	0	0	0	0	0	0
1	1	53	0	32.6531	1	1	1	0	1	0	0	0	0	0	0	1	0	0	0	260	496	25	261	1	3	1	1	0	2	3	0	0	Clopidogrel	0	0	0	0	0	0	0	0	0	0	0	0	0	0	0	0
1	0	60	1	21.875	0	1	1	0	0	1	1	0	0	0	0	1	0	0	0	460	653	51	244	0	3	1	1	0	2	3	1	0	Clopidogrel	0	0	0	0	0	0	0	0	0	0	0	0	0	0	0	0
1	1	58	0	27.6817	0	0	0	0	1	0	0	0	0	0	0	1	0	0	0	59	216	32	189	0	1	1	1	0	2	2	0	1	Clopidogrel	0	1	0	1	1	0	0	1	0	0	0	0	0	0	0	0
1	1	64	0	25.2493	0	0	1	1	1	0	0	0	0	1	0	1	0	0	0	66	138	33	105	0	3	1	1	0	0	3	0	1	Clopidogrel	0	0	0	0	0	0	0	0	0	0	0	0	0	0	0	0
1	1	51	0	31.0204	0	0	0	1	1	0	0	0	0	1	0	1	0	0	0	90	165	54	129	1	1	1	1	0	3	3	0	0	Clopidogrel	0	0	0	0	0	0	0	0	0	0	0	0	0	0	0	0
1	0	51	1	36.2505	1	0	0	0	1	0	0	0	0	0	0	1	0	0	0	115	318	85	288	1	1	1	1	0	3	3	1	0	Clopidogrel	1	0	0	0	0	0	0	0	0	0	0	0	0	0	0	0
1	1	62	0	35.9862	0	0	0	0	1	0	0	0	0	0	0	1	0	0	0	105	446	35	376	0	3	1	1	0	1	3	0	0	Clopidogrel	0	0	0	0	0	0	0	0	0	0	0	0	0	0	0	0
1	0	65	0	25.9516	0	1	0	1	0	0	1	0	0	0	0	1	0	0	0	322	484	53	215	1	3	1	1	0	3	3	1	0	Clopidogrel	1	0	0	0	0	0	0	0	0	0	0	0	0	0	0	0
1	1	68	0	28.3675	0	0	0	0	0	0	0	0	0	1	0	1	0	0	0	95	511	46	462	1	1	1	1	0	2	3	0	0	Clopidogrel	0	0	0	0	0	0	0	0	0	0	0	0	0	0	0	0
1	0	78	0	31.4815	1	0	0	0	1	0	0	0	0	0	0	1	0	0	0	76	284	41	249	1	1	1	1	0	1	3	1	0	Clopidogrel	1	0	0	0	0	0	0	0	0	0	1	0	0	0	0	0
1	0	71	1	34.0136	1	0	0	0	1	0	0	0	0	0	0	1	0	0	0	295	464	52	221	1	1	1	1	0	2	3	1	0	Clopidogrel	0	0	0	0	0	0	0	0	0	0	0	0	0	0	0	0
1	1	55	0	29.3878	1	0	0	1	0	0	0	0	0	0	0	1	0	0	0	201	587	111	497	1	1	1	1	0	1	3	0	0	Clopidogrel	0	0	0	0	0	0	0	0	0	0	0	0	0	0	0	0
1	0	55	0	20.4529	1	0	0	1	1	0	0	0	0	0	0	1	0	0	0	145	NA	25	NA	1	3	0	0	0	3	3	1	0	Clopidogrel	1	0	0	0	0	0	0	0	0	0	0	0	0	0	0	0
1	1	67	1	32.6608	1	0	0	0	1	0	0	0	0	1	0	1	0	0	0	45	321	35	311	1	1	1	1	0	1	3	0	0	Clopidogrel	0	0	0	0	0	0	0	0	0	0	0	0	0	0	0	0
1	0	76	0	34.8944	1	0	0	1	0	0	0	0	0	0	0	1	0	0	0	115	683	70	638	0	2	1	1	0	1	2	1	0	Clopidogrel	0	0	0	0	0	0	0	0	0	0	0	0	0	0	0	0
1	1	66	1	35.1562	1	1	1	0	0	0	0	0	0	0	0	1	0	0	0	243	390	25	172	1	1	1	1	0	3	3	0	0	Clopidogrel	1	0	0	0	0	0	0	0	0	0	0	0	0	0	0	0
1	1	62	0	31.2026	0	0	0	0	0	0	0	0	0	0	0	1	0	0	0	85	585	14	514	1	1	1	0	0	0	0	0	0	Clopidogrel	0	0	0	0	0	0	0	0	0	0	0	0	0	0	1	0
1	0	63	0	26.2649	1	0	0	0	0	0	0	0	0	0	0	1	0	0	0	720	828	16	124	1	3	1	1	0	1	2	1	0	Clopidogrel	0	0	0	0	0	0	0	0	0	0	0	0	1	0	0	0
1	0	66	0	23.7654	0	0	0	0	0	0	0	0	0	0	0	1	0	0	0	890	1026	55	191	1	1	1	1	0	2	3	1	0	Clopidogrel	1	0	0	0	0	0	0	0	0	0	0	0	0	0	0	0
1	0	56	1	33.3866	1	0	0	1	1	0	0	0	0	0	0	1	0	0	0	120	367	33	280	0	3	1	1	0	2	3	1	0	Clopidogrel	1	0	0	0	0	0	0	0	0	0	0	0	0	0	0	0
1	1	66	0	28.9811	1	0	0	1	0	0	0	0	0	0	0	1	0	0	0	51	571	21	541	1	1	1	1	0	3	3	1	0	Clopidogrel	1	0	0	0	0	0	0	0	0	0	0	0	0	0	0	0
1	0	47	0	21.9525	0	0	0	1	1	0	0	0	0	0	0	1	0	0	0	78	222	28	172	1	1	1	1	0	3	3	1	1	Clopidogrel	1	0	0	0	0	0	0	0	0	0	0	0	0	0	0	0
1	0	47	0	33.3061	0	0	0	0	0	0	0	0	0	0	0	1	0	0	0	72	260	44	232	1	1	1	1	0	0	3	1	0	Clopidogrel	1	0	0	0	0	0	0	0	0	0	0	0	0	0	0	0
1	0	45	0	27.6817	1	0	1	1	0	0	0	0	0	0	0	1	0	0	0	82	239	22	179	1	2	1	1	0	0	3	1	0	Clopidogrel	1	0	0	0	0	0	0	0	0	0	0	0	0	0	0	0
1	1	47	0	26.5118	0	0	1	1	0	0	0	0	0	1	0	1	0	0	0	45	381	8	344	1	3	1	1	0	3	3	0	0	Clopidogrel	0	0	0	0	0	0	0	0	0	0	0	0	0	0	0	0
1	0	76	0	25.3934	1	0	0	0	1	0	0	0	0	0	0	1	0	0	0	176	771	104	699	1	1	1	1	0	1	3	1	0	Clopidogrel	1	0	0	0	0	0	0	0	0	0	0	0	0	0	0	0
1	1	67	0	26.2976	0	0	0	1	0	0	0	0	0	0	0	1	0	0	0	697	847	6	156	0	2	1	0	1	3	3	0	0	Clopidogrel	0	0	0	0	0	0	0	0	0	0	0	0	0	0	0	0
1	1	88	1	23.2335	1	1	1	0	1	0	0	0	0	0	0	1	0	0	0	250	NA	112	NA	0	1	0	0	0	2	0	0	0	Clopidogrel	0	1	0	1	1	0	0	1	0	0	0	0	0	0	0	0
1	1	53	1	48.8889	1	0	1	1	0	0	0	0	0	0	0	1	0	0	0	240	631	75	466	1	3	1	1	0	1	3	0	0	Clopidogrel	0	0	0	0	0	0	0	0	0	0	0	0	0	0	0	0
1	1	66	0	28.3675	1	1	1	0	0	0	0	0	0	0	0	1	0	0	0	297	666	74	443	1	3	1	1	0	1	2	0	0	Clopidogrel	0	1	1	0	1	0	0	1	0	1	0	0	1	0	1	0
1	1	77	1	35.1562	1	0	1	0	1	0	0	0	0	0	0	1	0	0	0	119	320	54	255	1	3	1	1	0	3	3	0	0	Clopidogrel	0	0	0	0	0	0	0	0	0	0	0	0	0	0	0	0
1	0	77	0	27.7778	1	1	0	0	1	0	0	0	0	0	0	1	0	0	0	230	537	35	342	1	1	1	1	0	1	3	1	0	Clopidogrel	1	0	0	0	0	0	0	0	0	0	0	0	0	0	0	0
1	0	54	0	33.0237	1	0	1	0	1	0	0	0	0	0	0	0	1	0	0	115	NA	47	NA	1	1	0	0	0	2	2	1	1	Clopidogrel	0	1	1	0	1	0	0	1	0	1	0	0	0	0	0	0
1	1	84	1	22.8928	1	0	0	0	0	0	0	0	0	0	0	1	0	0	0	181	363	65	247	1	1	1	0	1	0	0	0	0	Clopidogrel	0	1	1	0	1	0	0	1	0	1	1	0	0	0	0	0
1	1	71	0	27.7551	1	0	1	1	1	0	0	0	0	0	0	1	0	0	0	334	562	39	267	1	3	1	1	0	2	2	0	0	Clopidogrel	0	0	0	0	0	0	0	0	0	0	0	0	0	0	0	0
1	1	65	0	26.9896	0	0	0	0	0	0	0	0	0	0	0	1	0	0	0	181	523	108	450	0	1	1	1	0	2	3	0	0	Clopidogrel	0	0	0	0	0	0	0	0	0	0	0	0	0	0	0	0
1	0	67	1	30.8012	0	0	0	0	1	0	0	0	0	0	0	1	0	0	0	64	537	17	490	1	3	1	1	0	3	3	1	0	Clopidogrel	1	0	0	0	0	0	0	0	0	0	0	0	0	0	0	0
1	0	54	0	25.3515	0	1	0	1	1	0	0	0	0	1	0	1	0	0	0	162	643	10	491	1	1	1	1	0	3	3	1	0	Clopidogrel	0	0	0	0	0	0	0	0	0	0	0	0	0	0	0	0
1	1	59	0	31.7956	0	0	0	1	1	0	0	0	0	1	0	1	0	0	0	150	592	23	465	1	1	1	1	0	3	3	0	0	Clopidogrel	0	0	0	0	0	0	0	0	0	0	0	0	0	0	0	0
1	0	70	0	25	0	0	1	0	0	1	1	0	0	0	0	0	1	0	0	63	501	38	476	0	1	1	1	0	1	3	0	1	Clopidogrel	0	0	0	0	0	0	0	0	0	0	0	0	0	0	0	0
1	1	52	1	27.3437	1	1	1	0	0	0	0	0	0	0	0	1	0	0	0	103	470	73	440	1	1	1	1	0	1	3	0	0	Clopidogrel	0	0	0	0	0	0	0	0	0	0	0	0	0	0	0	0
1	1	59	1	32.7919	1	0	1	1	0	0	0	0	0	0	0	1	0	0	0	223	480	19	276	0	1	1	1	0	3	3	0	0	Clopidogrel	0	0	0	0	0	0	0	0	0	0	0	0	0	0	0	0
1	0	76	0	27.1314	0	0	0	0	0	0	0	0	0	1	0	1	0	0	0	120	496	43	419	1	3	1	1	0	0	3	1	0	Clopidogrel	1	1	0	1	1	0	0	1	0	0	0	0	0	0	0	0
2	0	56	0	26.3	1	0	0	1	1	0	0	0	0	0	0	1	0	0	0	90	260	5	175	0	1	1	1	0	3	3	1	0	Clopidogrel	1	1	0	1	1	0	0	1	0	0	0	0	0	0	0	0
2	0	58	1	30.1	1	0	0	0	0	1	0	0	0	0	0	1	0	0	0	69	216	30	177	0	1	1	1	0	2	3	1	0	Clopidogrel	1	0	0	0	0	0	0	0	0	0	0	0	0	0	0	0
2	0	52	0	34	0	0	0	0	0	0	0	0	0	0	0	1	0	0	0	96	236	40	180	0	1	1	1	0	0	1	1	0	Clopidogrel	1	1	0	1	1	0	0	1	0	0	0	0	0	0	0	0
2	0	71	0	25.8	1	0	0	0	0	0	0	0	0	0	0	1	0	0	0	230	363	18	151	0	1	1	1	0	3	3	1	0	Clopidogrel	1	0	0	0	0	0	0	0	0	0	0	0	0	0	0	0
2	0	44	0		0	0	0	1	0	0	0	0	0	0	0	1	0	0	0	88	240	39	191	0	1	1	1	0	2	3	1	0	Clopidogrel	1	0	0	0	0	0	0	0	0	0	0	0	0	0	0	0
2	0	70	1		1	0	0	0	1	0	0	0	0	0	0	1	0	0	0	130	330	70	270	0	1	1	1	0	3	3	1	0	Clopidogrel	1	0	0	0	0	0	0	0	0	0	0	0	0	0	0	0
2	0	41	0	33.2	1	0	1	1	1	0	0	0	0	0	0	0	1	0	0	585	945	60	420	0	1	1	1	0	2	3	1	0	Clopidogrel	1	0	0	0	0	0	0	0	0	0	0	0	0	0	0	0
2	0	64	0	29.4	1	0	1	1	1	0	0	0	0	0	0	1	0	0	0	73	222	27	176	0	3	1	1	0	1	3	1	0	Clopidogrel	0	1	0	1	1	0	0	1	0	0	0	0	0	0	0	0
2	0	56	0	30.8	1	0	0	1	1	0	0	0	0	0	0	1	0	0	0	535	775	87	327	0	1	1	1	0	1	3	1	0	Clopidogrel	1	1	0	1	1	0	0	1	0	0	0	0	0	0	0	0
2	0	60	1	27.5	1	0	1	1	0	0	0	0	0	0	0	0	1	0	0	112	444	28	360	0	3	1	1	0	1	3	1	0	Clopidogrel	1	0	0	0	0	0	0	0	0	0	0	0	0	0	0	0
2	0	57	1	35	1	0	0	0	0	0	0	0	0	0	1	0	0	0	1	80	305	16	241	0	1	1	0	1	0	0	1	0	Prasugrel	0	1	1	0	1	1	0	0	0	1	1	0	0	0	0	0
2	0	55	0	23.4	0	0	1	1	0	0	0	0	0	0	0	0	1	0	0		735		210	0	3	1	1	0	3	3	1	0	Clopidogrel	1	0	0	0	0	0	0	0	0	0	0	0	0	0	0	0
2	0	65	0	28.4	0	0	1	0	0	0	0	0	0	1	0	1	0	0	0	50	240			0	3	1	1	0	1	3		1	Clopidogrel	0	0	0	0	0	0	0	0	0	0	0	0	0	0	0	0
2	0	67	0	27.1	0	0	0	0	0	0	0	0	0	0	0	1	0	0	0		158			0	1	1	1	0	1	3	1	0	Clopidogrel	0	0	0	0	0	0	0	0	0	0	0	0	0	0	0	0
2	1	75	0		0	0	0	0	0	0	0	0	0	0	0	1	0	0	0	84	330	23	269	0	1	1	1	0	2	2	1	0	Clopidogrel	0	0	0	0	0	0	0	0	0	0	0	0	0	0	0	0
2	0	56	1	51.9	1	1	1	0	0	0	0	0	0	0	0	0	1	0	0	64	315	32	283	0	1	1	1	0	0	1	1	0	Clopidogrel	1	1	1	0	1	0	1	0	0	0	0	0	0	0	0	0
2	0	74	0		1	0	1	0	0	0	0	0	0	0	0	1	0	0	0	125	475	49	399	0	1	1	1	0	3	3	1	0	Clopidogrel	0	1	0	1	1	0	0	1	0	0	0	0	0	0	0	0
2	0	47	0		0	0	1	0	0	1	0	0	0	0	0	1	0	0	0	190	405	62	277	0	1	1	1	0	2	3	1	0	Clopidogrel	1	0	0	0	0	0	0	0	0	0	0	0	0	0	0	0
2	0	61	0	26.1	0	1	0	1	0	0	0	0	0	0	0	1	0	0	0	51	267	23	239	0	3	1	1	0	0	3	1	0	Clopidogrel	1	0	0	0	0	0	0	0	0	0	0	0	0	0	0	0
2	0	55	0	25.2	1	1	1	1	0	0	0	0	0	0	0	1	0	0	0	467	629	80	242	1	3	1	1	0	3	3	1	0	Clopidogrel	0	0	0	0	0	0	0	0	0	0	0	0	0	0	0	0
2	0	46	0	20.8	1	0	0	1	0	0	0	0	0	0	0	1	0	0	0	120	331	23	234	0	1	1	1	0	3	3	1	0	Clopidogrel	0	1	0	1	1	0	0	1	0	0	0	0	0	0	0	0
2	0	53	0		1	1	0	0	0	0	0	0	0	0	0	1	0	0	0	199	385	44	230	0	1	1	1	0	2	3	1	0	Clopidogrel	0	0	0	0	0	0	0	0	0	0	0	0	0	0	0	0
2	0	62	1		1	0	1	0	1	0	0	0	0	0	0	1	0	0	0	36	427	14	405	0	1	1	1	0	3	2	1	0	Clopidogrel	1	1	0	1	1	0	0	1	0	0	0	0	0	0	0	0
2	0	82	1	27.6	1	0	1	0	0	0	0	0	0	0	0	0	1	0	0	90	245	31	186	0	1	1	0	1	0	3	1	0	Clopidogrel	1	0	0	0	0	0	0	0	0	0	0	0	0	0	0	0
2	0	58	0	25.8	0	0	0	0	0	1	1	0	0	0	1	0	0	0	1	30	260	20	250	0	1	1	1	0	0	1	1	0	Clopidogrel	1	0	0	0	0	0	0	0	0	0	0	0	0	0	0	0
2	0	52	0	26.3	1	1	1	0	0	0	0	0	0	0	1	0	0	0	1	78	262	27	211	0	1	1	1	0	3	3	1	0	Clopidogrel	1	0	0	0	0	0	0	0	0	0	0	0	0	0	0	0
2	0	54	0	24.2	0	0	0	1	1	0	0	0	0	0	0	1	0	0	0	178	335	35	192	1	1	1	1	0	2	3	1	0	Clopidogrel	0	0	0	0	0	0	0	0	0	0	0	0	0	0	0	0
2	0	59	0		0	0	0	1	0	0	0	0	0	0	0	1	0	0	0	175	407	37	269	1	3	1	1	0	2	3	1	0	Clopidogrel	1	0	0	0	0	0	0	0	0	0	0	0	0	0	0	0
2	0	50	0	34.4	0	0	0	1	0	0	0	0	0	0	0	1	0	0	0	190	515	64	389	0	3	1	1	0	2	3	1	0	Clopidogrel	1	0	0	0	0	0	0	0	0	0	0	0	0	0	0	0
2	0	76	0	23.5	1	0	0	0	0	0	1	0	0	0	0	1	0	0	0	60	580	30	550	0	1	1	1	0	1	2	1	0	Ticagrelor	1	1	0	1	1	0	0	1	0	0	0	0	0	0	0	0
2	0	77	0	29.4	1	0	0	0	0	0	0	0	0	0	0	1	0	0	0	84	164	10	90		1	1	1	0	2	3	1	0	Clopidogrel	0	0	0	0	0	0	0	0	0	0	0	0	0	0	0	0
2	0	61	0	28.4	0	0	1	0	1	0	0	0	0	0	0	1	0	0	0	230	564			1	3	1	1	0	2	3	1	0	Clopidogrel	1	0	0	0	0	0	0	0	0	0	0	0	0	0	0	0
2	0	87	1	31.3	1	0	0	0	0	0	1	0	0	0	0	1	0	0	0	275	510	40	275	0	1	1	1	0	3	2	1	0	Clopidogrel	0	1	1	0	1	0	1	0	0	1	1	0	0	0	0	0
2	0	58	0	28.3	0	0	1	0	1	0	0	0	0	0	0	1	0	0	0	42	184	12	154	0	3	1	1	0	0	3	1	0	Clopidogrel	0	0	0	0	0	0	0	0	0	0	0	0	0	0	0	0
2	0	65	0		0	0	0	0	0	0	0	0	0	0	0	1	0	0	0	137	270	6	139	0	1	1	1	0	2	3	1	0	Clopidogrel	1	1	0	1	1	0	0	1	0	0	0	0	0	0	0	0
2	0	53	0		1	0	1	1	0	0	0	0	0	0	0	0	1	0	0	175	371	114	310	1	1	1	1	0	2	3	1	0	Clopidogrel	0	0	0	0	0	0	0	0	0	0	0	0	0	0	0	0
2	0	51	0		0	0	0	0	0	0	0	0	0	0	0	1	0	0	0	111	231	49	169	0	3	1	1	0	3	3	1	0	Clopidogrel	0	1	0	1	1	0	0	1	0	0	0	0	0	0	0	0
2	0	61	1	26	1	0	1	1	0	0	0	0	0	1	1	0	0	0	1	181	360	94	273	0	1	1	1	0	3	3		1	Clopidogrel	1	1	0	1	1	0	1	0	0	0	0	0	0	0	0	0
2	0	51	0	34	0	0	0	0	0	1	1	0	0	0	0	1	0	0	0	54	502	34	482	0	1	1	1	0	0	3	1	0	Clopidogrel	0	0	0	0	0	0	0	0	0	0	0	0	0	0	0	0
2	0	57	0	33.6	0	0	1	1	0	0	0	0	0	0	0	1	0	0	0	45	297	25	277	0	3	1	1	0	2	3	1	0	Clopidogrel	1	0	0	0	0	0	0	0	0	0	0	0	0	0	0	0
2	0	70	0	26.1	0	1	1	0	0	1	1	0	0	0	0	1	0	0	0				207	0	1	1	1	0	2	3	1	0	Clopidogrel	1	0	0	0	0	0	0	0	0	0	0	0	0	0	0	0
2	0	50	0	25.9	1	0	1	0	1	0	0	0	0	0	0	1	0	0	0	255	460	124	329	0	1	1	1	0	3	3	1	0	Clopidogrel	1	0	0	0	0	0	0	0	0	0	0	0	0	0	0	0
2	0	49	0	25.4	0	0	0	0	0	0	0	0	0	0	0	1	0	0	0		497		387	0	1	1	1	0	3	3	1	0	Clopidogrel	0	1	0	1	1	0	0	1	0	0	0	0	0	0	0	0
2	0	60	0	28.2	0	0	0	1	1	0	0	0	0	0	0	1	0	0	0	60	155	18	113	0	3	1	1	0	3	2	1	0	Clopidogrel	1	0	0	0	0	0	0	0	0	0	0	0	0	0	0	0
2	0	57	0	19	1	1	1	0	1	0	0	0	0	0	0	1	0	0	0	83	1157	18	1092	0	1	1	1	0	3	3	1	0	Clopidogrel	1	0	0	0	0	0	0	0	0	0	0	0	0	0	0	0
2	0	55	1	30.7	0	0	0	1	1	0	0	0	0	0	0	1	0	0	0	146	360	29	243	0	1	1	1	0	2	3	1	0	Clopidogrel	0	1	0	1	1	0	0	1	0	0	0	0	0	0	0	0
2	0	44	0	26.3	1	0	0	0	0	0	1	0	0	0	1	0	0	0	1	80	885	24	829	0	1	1	0	1	3	3	1	0	Clopidogrel	1	0	0	0	0	0	0	0	0	0	0	0	0	0	0	0
2	0	53	0	28.4	0	0	0	1	1	0	0	0	0	0	0	1	0	0	0	115	377	30	292	0	1	1	1	0	3	3	1	0	Clopidogrel	1	0	0	0	0	0	0	0	0	0	0	0	0	0	0	0
2	0	42	0	29.4	1	0	0	1	0	0	0	0	0	0	0	1	0	0	0	170	478	39	347	0	1	1	1	0	3	3	1	0	Clopidogrel	0	0	0	0	0	0	0	0	0	0	0	0	0	0	0	0
2	0	50	0	18.5	0	0	1	0	1	0	0	0	0	0	0	1	0	0	0	370	971	239	840	1	1	1	1	0	2	3	1	0	Clopidogrel	0	0	0	0	0	0	0	0	0	0	0	0	0	0	0	0
2	0	62	0	26	1	0	1	1	0	0	0	0	0	0	0	1	0	0	0	60	239	5	184	0	3	1	1	0	3	3	1	0	Clopidogrel	1	1	0	1	1	0	0	1	0	0	0	0	0	0	0	0
2	0	60	0	29.4	1	1	0	0	0	0	0	0	0	0	0	1	0	0	0	210	328	47	165	0	1	1	1	0	2	2	1	0	Clopidogrel	0	0	0	0	0	0	0	0	0	0	0	0	0	0	1	0
2	1	71	0	27	1	0	0	0	0	0	1	1	0	0	0	1	0	0	0		1110		312	0	5	1	1	0	0	3	1	0	Clopidogrel	0	0	0	0	0	0	0	0	0	0	0	0	0	0	0	0
2	0	72	0	28.7	1	0	0	0	0	0	0	0	0	1	0	1	0	0	0	320	380	30	90	0	1	1	1	0	1	2		1	Clopidogrel	0	1	0	1	1	0	1	0	0	0	0	0	0	0	0	0
2	0	69	0	30.9	0	0	0	1	1	0	0	0	0	0	0	1	0	0	0	137	360	8	231	0	1	1	1	0	2	3	1	0	Clopidogrel	0	0	0	0	0	0	0	0	0	0	0	0	0	0	0	0
2	0	57	1	48.4	1	1	1	0	1	0	0	0	0	1	0	1	0	0	0	64	162	50	148	0	1	1	1	0	1	2		1	Clopidogrel	0	1	0	1	1	0	1	0	0	0	1	0	0	0	0	0
2	1	74	1	25.6	1	0	0	0	0	0	0	0	0	1	1	0	0	0	1	110	230	25	165	0	1	1	1	0	2	3		1	Clopidogrel	0	0	0	0	0	0	0	0	0	0	0	0	0	0	0	0
2	0	47	1	27.5	0	0	0	1	0	0	0	0	0	1	1	0	0	0	1	58	170	40	142	0	1	1	1	0	2	3		1	CLopidogrel	0	1	1	0	1	0	1	0	0	1	0	0	0	0	0	0
2	1	67	1	32.7	1	0	0	0	0	0	0	0	0	1	0	1	0	0	0	60	352	15	308	1	1	1	1	0	0	3		1	Clopidogrel	0	0	0	0	0	0	0	0	0	0	0	0	0	0	0	0
2	0	66	0	30	0	0	1	1	0	0	0	0	0	1	0	1	0	0	0	76	180	25	130	0	3	1	1	0	0	3		1	Clopidogrel	0	0	0	0	0	0	0	0	0	0	0	0	0	0	0	0
2	1	83	1	19.6	1	0	0	0	0	0	0	0	0	1	0	0	1	0	0	95	303	35	243	0	3	1	1	0	0	3		1	Clopidogrel	0	0	0	0	0	0	0	0	0	0	0	0	0	0	0	0
2	0	52	0	33.3	0	0	1	0	0	0	0	0	0	1	0	1	0	0	0	15	195	25	180	1	3	1	1	0	1	3		1	Clopidogrel	0	0	0	0	0	0	0	0	0	0	0	0	0	0	0	0
2	1	68	0	28.5	0	0	0	0	0	0	0	0	0	1	0	1	0	0	0	95	505	46	370	1	1	1	1	0	1	3		1	Clopidogrel	0	0	0	0	0	0	0	0	0	0	0	0	0	0	0	0
2	0	72	0	31.5	0	0	0	1	0	0	0	0	0	1	0	1	0	0	0	49	200	26	230	1	3	1	1	0	2	3		1	Clopidogrel	0	0	0	0	0	0	0	0	0	0	0	0	0	0	0	0
2	0	86	1	26.2	1	0	0	0	0	0	0	0	0	1	0	0	1	0	0	71	255	34	180	1	3	1	1	0	0	3		1	Clopidogrel	0	0	0	0	0	0	0	0	0	0	0	0	0	0	0	0
2	0	63	0	66	1	1	1	0	1	0	1	0	0	1	1	0	0	0	1	55	450	30	395	0	2	1	1	0	1	3		1	Clopidogrel	0	0	0	0	0	0	0	0	0	0	0	0	0	0	0	0
2	0	58	1	28.6	0	0	1	0	1	0	0	0	0	1	0	0	1	0	0	48	365	37	294	1	3	1	1	0	0	3		1	Clopidogrel	0	0	0	0	0	0	0	0	0	0	0	0	0	0	0	0
2	0	41	0	26.2	0	0	0	1	1	0	0	0	0	1	1	0	0	0	1	75	190	13	128	0	1	1	1	0	2	3		1	Clopidogrel	1	1	1	0	1	1	0	0	0	1	0	0	0	0	0	0
2	1	78	0	28.1	0	1	0	0	1	0	0	0	0	1	0	0	1	0	0	67	220	17	170	1	1	1	1	0	0	3		1	Clopidogrel	0	0	0	0	0	0	0	0	0	0	0	0	0	0	0	0
2	1	67	1	30.4	0	0	1	0	0	0	0	0	0	1	0	0	1	0	0	215	270	36	210	1	1	1	1	0	1	3		1	Clopidogrel	0	1	0	1	1	0	0	1	0	0	0	0	0	0	0	0
2	0	74	1	25.4	1	0	0	0	0	0	0	0	0	1	0	1	0	0	0	80	320	25	265	1	3	1	1	0	1	3		1	Clopidogrel	0	0	0	0	0	0	0	0	0	0	0	0	0	0	0	0
2	0	46	0	33.6	0	0	0	1	0	0	0	0	0	1	0	1	0	0	0	31	228	13	195	1	1	1	1	0	1	3		1	Clopidogrel	0	0	0	0	0	0	0	0	0	0	0	0	0	0	0	0
2	0	48	0	24.7	1	0	0	1	0	0	0	0	0	1	0	1	0	0	0	112	125	60	95	1	2	1	1	0	1	3		1	Clopidogrel	0	0	0	0	0	0	0	0	0	0	0	0	0	0	0	0
2	1	42	0	23.5	0	0	1	0	1	0	0	0	0	1	1	0	0	0	1	285	600	70	525	1	1	1	1	0	1	3		1	Clopidogrel	0	0	0	0	0	0	0	0	0	0	0	0	0	0	0	0
2	1	56	0	32	1	0	1	1	0	0	0	0	0	1	0	1	0	0	0	62	240	30	200	1	3	1	1	0	2	3		1	Clopidogrel	0	0	0	0	0	0	0	0	0	0	0	0	0	0	0	0
2	1	46	0	28.4	0	0	1	1	0	0	0	0	0	1	0	1	0	0	0	79	225	32	178	1	3	1	1	0	2	3		1	Clopidogrel	0	0	0	0	0	0	0	0	0	0	0	0	0	0	0	0
2	1	68	0	23.4	0	0	1	0	1	0	0	0	0	1	1	0	0	0	1	32	181	12	171	1	2	1	0	1	1	3		1	Clopidogrel	1	0	0	0	0	0	0	0	0	0	0	0	0	0	0	0
2	0	47	0	35.9	0	1	1	1	0	0	1	0	0	1	0	0	1	0	0	290	478	74	262	0	3	1	1	0	0	3		1	Clopidogrel	0	0	0	0	0	0	0	0	0	0	0	0	0	0	0	0
2	0	45	0	29.1	0	0	1	1	0	0	0	0	0	1	0	1	0	0	0	65	285	28	257	1	3	1	1	0	0	3		1	Clopidogrel	0	0	0	0	0	0	0	0	0	0	0	0	0	0	0	0
2	0	47	0	32.6	0	0	1	1	1	0	0	0	0	1	0	1	0	0	0	58	270	29	241	0	3	1	1	0	2	3		1	Clopidogrel	0	0	0	0	0	0	0	0	0	0	0	0	0	0	0	0
2	0	45	1	33.9	1	0	1	1	0	0	0	0	0	1	0	1	0	0	0	51	165	30	150	0	3	1	1	0	0	3		1	Clopidogrel	0	0	0	0	0	0	0	0	0	0	0	0	0	0	0	0
2	0	77	0	26	0	0	1	1	1	0	0	0	0	1	0	1	0	0	0	100	300	31	231	0	1	1	1	0	0	3		1	Clopidogrel	0	0	0	0	0	0	0	0	0	0	0	0	0	0	0	0
2	0	77	0	24	1	0	0	0	0	0	0	0	0	1	1	0	0	0	1		215	41	145	0	3	1	1	0	0	3		1	Clopidogrel	0	0	0	0	0	0	0	0	0	0	0	0	1	1	1	1
2	0	80	0	29	1	0	0	0	0	1	0	0	0	0	1	0	0	0	1	460	950	35	640	0	1	1	1	0	0	3	1	0	Clopidogrel	0	0	0	0	0	0	0	0	0	0	1	0	0	0	0	0
2	1	57	1	23.5	1	1	0	1	1	0	0	0	0	0	0	0	1	0	0	155	360	25	240	1	3	1	1	0	1	3	1	0	Clopidogrel	0	1	1	0	1	1	0	0	1	0	1	1	0	0	0	0
2	1	66	1	25	1	0	0	0	1	0	0	0	0	0	1	0	0	0	1	120	600	80	540	0	4	1	1	0	0	2	1	0	Clopidogrel	0	0	0	0	0	0	0	0	0	0	1	0	0	0	0	0
2	0	85	1	26.2	1	0	0	0	0	0	0	0	0	0	1	0	0	0	1	205	500	180	330	0	1	1	1	0	0	2	1	0	Clopidogrel	0	0	0	0	0	0	0	0	0	0	1	0	0	0	0	0
2	0	63	0	27.3	1	1	0	1	1	0	0	0	0	0	1	0	0	0	1	120	440	24	200	0	4	1	1	0	1	1	1	0	Clopidogrel	1	0	0	0	0	0	0	0	0	1	1	0	0	0	0	0
2	0	53	0	32	0	0	0	0	0	0	0	0	0	0	0	0	0	1	0	60	135	40	120	0	2	1	1	0	1	3	1	0	Clopidogrel	1	0	0	0	0	0	0	0	0	0	1	0	0	0	0	0
2	1	78	0	34	0	0	0	0	0	0	0	0	0	0	1	0	0	0	1	105	300	20	270	0	1	1	1	0	1	1	1	0	Clopidogrel	0	0	0	0	0	0	0	0	0	0	1	0	0	0	0	0
2	0	61	0	31.2	0	0	0	0	0	0	0	0	0	0	0	1	0	0	0	45	640	21	600	1	1	1	0	1	2	2	1	0	Clopidogrel	0	0	0	0	0	0	0	0	0	0	0	0	1	0	1	1
2	0	57	0	27.4	0	0	0	1	1	0	0	0	0	0	0	0	1	0	0	85	360	34	300	1	4	1	1	0	1	3	1	0	Clopidogrel	0	0	0	0	0	0	0	0	0	0	0	0	0	0	0	0
2	0	82	0	28.5	0	0	0	0	0	0	0	0	0	0	0	1	0	0	0	190	450	31	240	1	1	1	1	0	1	3	1	0	Clopidogrel	0	0	0	0	0	0	0	0	0	0	0	0	0	0	0	0
2	0	64	0	30.1	1	0	1	0	0	0	0	0	0	0	0	1	0	0	0	60	420	14	390	1	1	1	1	0	1	3	1	0	Clopidogrel	0	0	0	0	0	0	0	0	0	0	0	0	0	0	0	0
2	0	56	0	44	1	0	1	0	0	0	0	0	0	0	0	0	1	0	0	250	1040	61	900	1	1	1	1	0	0	3	1	0	Clopidogrel	0	0	0	0	0	0	0	0	0	0	0	0	0	0	0	0
2	0	76	0	30	1	1	1	1	0	0	0	0	0	0	0	0	1	0	0	45	500	22	450	1	2	1	1	0	1	3	1	0	Clopidogrel	0	0	0	0	0	0	0	0	0	0	0	0	0	0	0	0
2	0	45	0	29.3	0	0	0	1	0	0	0	0	0	0	1	0	0	0	1	250	780	44	600	1	1	1	0	1	0	2	1	0	Clopidogrel	1	0	0	0	0	0	0	0	0	0	0	0	0	0	0	0
2	1	46	0	24	0	0	0	1	1	0	0	0	0	0	0	1	0	0	0	45	250	23	185	1	4	1	1	0	2	3	1	0	Clopidogrel	0	0	0	0	0	0	0	0	0	0	0	0	0	0	0	0
2	0	74	0	34	0	0	0	1	0	0	0	0	0	0	0	1	0	0	0	60	185	14	120	1	2	1	1	0	1	3	1	0	Clopidogrel	1	0	0	0	0	0	0	0	0	0	0	0	0	0	0	0
2	0	59	0	23.9	0	0	0	1	0	0	0	0	0	0	0	1	0	0	0	400	1050	32	900	1	1	1	1	0	1	3	1	0	Clopidogrel	1	0	0	0	0	0	0	0	0	0	0	0	0	0	0	0
2	1	66	0	27	0	0	0	1	0	0	0	0	0	0	0	0	1	0	0	40	570	14	540	1	1	1	1	0	1	3	1	0	Clopidogrel	0	0	0	0	0	0	0	0	0	0	0	0	0	0	0	0
2	0	55	0	32	0	0	0	1	1	0	0	0	0	0	0	1	0	0	0	160	420	91	280	1	4	1	1	0	1	3	1	0	Clopidogrel	1	0	0	0	0	0	0	0	0	0	0	0	0	0	0	0
2	0	73	0	35.9	0	1	0	0	1	0	0	0	1	0	0	1	0	0	0	90	360	32	330	0	1	1	1	0	1	3	1	0	Clopidogrel	1	0	0	0	0	0	0	0	0	0	0	0	0	0	0	0
2	0	60	0	28.5	1	1	0	1	1	0	0	0	0	0	0	0	1	0	0	100	780	22	660	1	3	1	1	0	1	3	1	0	Clopidogrel	0	0	0	0	0	0	0	0	0	0	0	0	0	0	0	0
2	0	51	0	27.8	1	0	1	1	0	0	0	0	0	0	0	0	1	0	0	265	520	24	420	1	3	1	1	0	1	3	1	0	Prasugrel	0	0	0	0	0	0	0	0	0	0	0	0	0	0	0	0
2	0	60	0	32.2	1	0	1	1	0	0	0	0	0	0	0	0	1	0	0	90	525	18	330	1	3	1	1	0	1	3	1	0	Clopidogrel	0	0	0	0	0	0	0	0	0	0	1	0	0	0	0	0
2	0	60	1	27	1	1	0	1	0	0	0	0	0	0	0	0	1	0	0	120	660	24	540	1	3	1	1	0	3	3	1	0	Clopidogrel	0	0	0	0	0	0	0	0	0	0	0	0	0	0	0	0
2	1	55	0	32	0	0	0	1	0	0	0	0	0	0	0	0	1	0	0	105	480	42	360	1	1	1	1	0	1	3	1	0	Clopidogrel	1	0	0	0	0	0	0	0	0	0	0	0	0	0	0	0
2	0	53	1	32	1	0	1	0	0	0	0	0	0	0	0	1	0	0	0	200	570	28	300	0	1	1	1	0	1	3	1	0	Clopidogrel	0	0	0	0	0	0	0	0	0	0	0	0	0	0	0	0
2	0	48	0	40.1	1	0	0	0	0	0	0	0	0	0	1	0	0	0	1	60	240	14	120	1	3	1	1	0	1	3	1	0	Clopidogrel	0	0	0	0	0	0	0	0	0	0	0	0	0	0	0	0
2	0	67	0	23.5	0	0	0	0	0	0	0	0	0	0	0	0	1	0	0	60	780	11	720	1	2	1	1	0	1	3	1	0	Clopidogrel	0	0	0	0	0	0	0	0	0	0	0	0	0	0	0	0
2	0	70	0	33	0	1	1	1	0	0	0	0	0	0	0	0	1	0	0	90	570	27	510	1	3	1	1	0	1	3	1	0	Clopidogrel	1	0	0	0	0	0	0	0	0	0	0	0	0	0	0	0
2	1	62	1	24.5	0	1	1	1	0	0	0	0	0	0	0	1	0	0	0	45	300	13	240	0	3	1	1	0	1	3	1	0	Clopidogrel	0	0	0	0	0	0	0	0	0	0	0	0	0	0	0	0
2	1	71	0	22.9	1	0	1	0	0	0	0	0	0	0	0	1	0	0	0	140	240	28	90	1	2	1	0	1	1	3	1	0	Clopidogrel	1	0	0	0	0	0	0	0	0	0	0	0	0	0	0	0
2	1	57	1	38	1	1	0	0	0	0	0	0	0	0	0	1	0	0	0	120	420	35	360	1	3	1	1	0	1	3	1	0	Clopidogrel	0	0	0	0	0	0	0	0	0	0	0	0	0	0	0	0
2	0	46	0	26	1	0	1	1	1	0	0	0	0	0	0	1	0	0	0	45	260	15	200	1	2	1	1	0	1	3	1	0	Clopidogrel	0	0	0	0	0	0	0	0	0	0	0	0	0	0	0	0
2	0	54	0	29.4	1	1	1	1	0	1	1	0	0	0	0	1	0	0	0	85	480	18	420	1	3	1	1	0	1	3	1	0	Clopidogrel	0	0	0	0	0	0	0	0	0	0	0	0	0	0	0	0
2	0	57	0	31	0	0	0	1	0	0	0	0	0	0	0	1	0	0	0	60	480	61	175	1	1	1	1	0	1	3	1	0	Clopidogrel	1	1	0	1	1	0	0	1	0	0	0	0	0	0	0	0
2	0	75	0	32.5	1	0	0	0	1	0	0	0	0	0	0	0	1	0	0	60	235	24	215	0	1	1	1	0	1	3	1	0	Clopidogrel	1	0	0	0	0	0	0	0	0	0	0	0	1	0	1	1
2	0	58	0	31	0	0	0	0	0	0	0	0	0	0	0	1	0	0	0	120	230	15	150	1	1	1	1	0	1	3	1	0	Clopidogrel	1	0	0	0	0	0	0	0	0	0	0	0	0	0	0	0
2	0	47	0	28.1	0	0	0	0	0	0	0	0	0	0	0	1	0	0	0	135	480	25	360	1	2	1	1	0	1	3	1	0	Clopidogrel	0	0	0	0	0	0	0	0	0	0	0	0	0	0	0	0
2	0	78	0	32	1	0	0	0	0	0	0	0	0	0	0	1	0	0	0	120	390	14	360	1	3	1	1	0	1	3	1	0	Clopidogrel	0	0	0	0	0	0	0	0	0	0	0	0	0	0	0	0
2	0	51	0	35.4	0	0	0	0	0	0	0	0	0	0	0	1	0	0	0	190	510	31	360	1	3	1	1	0	1	3	1	0	Prasugrel	1	0	0	0	0	0	0	0	0	0	0	0	0	0	0	0
2	0	75	1	30	1	0	0	0	0	0	0	0	0	0	0	0	1	0	0	300	600	24	540	0	3	1	1	0	1	3	1	0	Clopidogrel	0	1	0	1	1	0	1	0	0	0	0	0	0	0	0	0
2	0	55	0	31	1	0	1	0	1	1	1	1	0	0	0	1	0	0	0	135	350	34	115	1	4	1	1	0	1	3	1	0	Clopidogrel	1	0	0	0	0	0	0	0	0	0	0	0	0	0	0	0
2	1	65	0	28.7	1	0	0	0	0	0	0	0	0	0	0	1	0	0	0	120	510	29	450	0	3	1	1	0	1	3	1	0	Clopidogrel	0	0	0	0	0	0	0	0	0	0	0	0	0	0	0	0
2	1	67	0	33	1	0	0	1	0	0	0	0	0	0	0	1	0	0	0	60	720	18	120	1	1	1	1	0	1	3	1	0	Clopidogrel	0	0	0	0	0	0	0	0	0	0	0	0	0	0	0	0
2	1	47	0	29	1	0	1	0	1	0	0	0	0	0	0	1	0	0	0	240	660	20	300	0	3	1	1	0	1	3	1	0	Clopidogrel	0	0	0	0	0	0	0	0	0	0	0	0	0	0	0	0
2	0	68	1	29	1	0	0	0	0	0	0	0	0	0	0	1	0	0	0	120	640	25	600	1	1	1	1	0	2	3	1	0	Clopidogrel	1	0	0	0	0	0	0	0	0	0	0	0	0	0	0	0
2	0	85	0	26.3	1	0	0	0	0	0	0	0	0	0	0	1	0	0	0	60	225	32	180	1	1	1	1	0	1	3	1	0	Clopidogrel	0	0	0	0	0	0	0	0	0	0	0	0	0	0	0	0
2	0	42	0	30	0	0	0	0	1	0	0	0	0	0	0	1	0	0	0	120	510	47	420	1	1	1	0	1	2	2	1	0	Clopidogrel	0	0	0	0	0	0	0	0	0	0	0	0	0	0	0	0
2	0	51	0	27.8	0	0	0	0	0	0	0	0	0	0	0	1	0	0	0	60	280	18	180	1	1	1	1	0	1	3	1	0	Clopidogrel	1	0	0	0	0	0	0	0	0	0	0	0	0	0	0	0
2	1	67	0	28.5	1	0	1	1	1	1	0	0	0	0	0	1	0	0	0	125	810	10	720	1	1	1	1	0	1	3	1	0	Clopidogrel	0	0	0	0	0	0	0	0	0	0	0	0	0	0	0	0
2	0	75	0	28	0	1	1	0	1	0	0	0	0	0	0	0	0	1	0	60	480	25	300	0	3	1	1	0	1	3	1	0	Clopidogrel	1	0	0	0	0	0	0	0	0	0	0	0	0	0	0	0
2	0	67	0	30.7	1	0	1	1	1	0	0	0	1	0	0	0	1	0	0	240	1020	40	660	0	1	1	1	0	1	3	1	0	Clopidogrel	1	0	0	0	0	0	0	0	0	0	0	0	0	0	0	0
[truncated: 17 more columns]
